# Supplementary material for: HIVGenoPipe: a nextflow pipeline for the detection of HIV-1 drug resistance using a real-time sample-specific reference sequence
Source: BMC Bioinformatics. 2025 Jul 7;26:168. doi: 10.1186/s12859-025-06201-5 (PMC12235847; doi:10.1186/s12859-025-06201-5)
Supplement: Supplementary file 1 — Additional file 1. [file 12859_2025_6201_MOESM1_ESM.zip]

Archive with 5 entries (5 files):
- Supplemental Data 3- HIVGP_compare_HyDRA_amb15_mismatch_characterization.xlsx
- Supplemental Data 4- HIVGP_compare_HyDRA_amb5_mismatch_characterization.xlsx
- Supplemental Data 5-HIVGP_compare_Sanger_mismatch_characterization.v3.xlsx
- Supplemental Data 1 - SangerSeqAssemblies.fasta
- Supplemental Data 2-Example_Output.zip
