# Supplementary material for: HIVGenoPipe: a nextflow pipeline for the detection of HIV-1 drug resistance using a real-time sample-specific reference sequence
Source: BMC Bioinformatics. 2025 Jul 7;26:168. doi: 10.1186/s12859-025-06201-5 (PMC12235847; doi:10.1186/s12859-025-06201-5)
Supplement: Supplementary file 1 — Additional file 1. [file 12859_2025_6201_MOESM1_ESM.zip › Supplemental Data 3- HIVGP_compare_HyDRA_amb15_mismatch_characterization.xlsx]

## Sheet: Sheet1
Sample/Causes of mismatch	Consensus alignment difference	Borderline amb call	Insertion/Deletion detected by HIVGP	Aligner difference
Sample 3 - pos 3667			x
Sample 4 - pos 3455		x
Sample 6 - pos 2840		x
Sample 6 - pos 5000		x
Sample 7 - pos 3551		x
Sample 8 - pos 2566	x
Sample 8 - pos 3296	x
Sample 8 - pos 3734	x
Sample 8 - pos 3824	x
Sample 8 - pos 3839	x
Sample 8 - pos 4140	x
Sample 8 - pos 4172	x
Sample 10 - pos 3824	x
Sample 10 - pos 3833	x
Sample 10 - pos 3866	x
Sample 10 - pos 3887	x
Sample 10 - pos 3890	x
Sample 10 - pos 3976		x
Sample 10 - pos 4122		x
Sample 10 - pos 4142	x
Sample 10 - pos 4370		x
Sample 11 - pos 2566	x
Sample 11 - pos 3242	x
Sample 11 - pos 3296	x
Sample 11 - pos 3824	x
Sample 11 - pos 3839	x
Sample 11 - pos 4140	x
Sample 11 - pos 4172	x
Sample 12 - pos 2461	x
Sample 12 - pos 3356	x
Sample 12 - pos 4031	x
Sample 12 - pos 4136	x
Sample 14 - pos 2379			x
Sample 15 - pos 2858		x
Sample 17 - pos 2295	x
Sample 17 - pos 3284		x
Sample 17 - pos 3423	x	x		x
Sample 17 - pos 3686	x
Sample 17 - pos 3839	x
Sample 17 - pos 3935	x	x
Sample 17 - pos 4109		x
Sample 19 - pos 3206		x
Sample 19 - pos 3747		x
Sample 19 - pos 3800		x
Sample 19 - pos 3839	x	x
Sample 19 - pos 4172		x
Sample 20 - pos 2306	x			x
Sample 20 - pos 2842 *	x
Sample 20 - pos 3534	x
Sample 21 - pos 3599		x
Sample 21 - pos 4718		x
Sample 22 - pos 2477	x
Sample 22 - pos 2489		x
Sample 22 - pos 2579		x
Sample 22 - pos 4220		x
Sample 27 - pos 2915		x
Sample 27 - pos 2996		x
Sample 27 - pos 3866		x
Sample 29 - pos 2477		x
Sample 29 - pos 2819		x
Sample 29 - pos 3395		x
Sample 29 - pos 3554	x
Sample 29 - pos 3818		x
Sample 30 - pos 2307		x
Sample 30 - pos 4460		x
Note: Sample 20 - pos 2842* - NNRTI~RT~A98AG detected with HIVGenoPipe, not in HyDRA. Alignments to our intermediate consensus seqs and final ambiguous consensus seqs agree that G is17%.
	35	31	2	2
