# Supplementary material for: HIVGenoPipe: a nextflow pipeline for the detection of HIV-1 drug resistance using a real-time sample-specific reference sequence
Source: BMC Bioinformatics. 2025 Jul 7;26:168. doi: 10.1186/s12859-025-06201-5 (PMC12235847; doi:10.1186/s12859-025-06201-5)
Supplement: Supplementary file 1 — Additional file 1. [file 12859_2025_6201_MOESM1_ESM.zip › Supplemental Data 4- HIVGP_compare_HyDRA_amb5_mismatch_characterization.xlsx]

## Sheet: Sheet1
Sample/Causes of mismatch	Consensus alignment difference	Borderline amb call	Insertion/Deletion detected by HIVGP	Aligner difference
Sample 1 - pos 2912	x
Sample 2 - pos 3787		x
Sample 3 - pos 2635		x
Sample 3 - pos 2636	x
Sample 3 - pos 3371		x
Sample 3 - pos 3667			x
Sample 3 - pos 5018	x
Sample 5 - pos 2512		x
Sample 5 - pos 3547	x
Sample 5 - pos 3548	x
Sample 5 - pos 3551	x
Sample 5 - pos 3554	x
Sample 5 - pos 3557	x
Sample 5 - pos 3670	x
Sample 5 - pos 4830	x
Sample 6 - pos 2897		x
Sample 6 - pos 3374	x
Sample 6 - pos 3380	x
Sample 6 - pos 4492		x
Sample 7 - pos 3017		x
Sample 7 - pos 3944		x
Sample 7 - pos 4227		x
Sample 8 - pos 2573	x
Sample 8 - pos 2874	x
Sample 8 - pos 3551	x	x
Sample 8 - pos 4028	x
Sample 8 - pos 4049	x
Sample 8 - pos 4098	x
Sample 8 - pos 4139	x
Sample 8 - pos 4418		x
Sample 8 - pos 4730	x
Sample 9 - pos 2674		x
Sample 9 - pos 2876	x	x
Sample 10 - pos 2511		x
Sample 10 - pos 2612	x
Sample 10 - pos 2756		x
Sample 10 - pos 2819		x
Sample 10 - pos 3296	x
Sample 10 - pos 3432	x
Sample 10 - pos 3671	x
Sample 10 - pos 3674		x
Sample 10 - pos 3983	x
Sample 10 - pos 4082	x
Sample 10 - pos 4233	x
Sample 10 - pos 4997		x
Sample 11 - pos 2361		x
Sample 11 - pos 2573	x
Sample 11 - pos 2874	x
Sample 11 - pos 3332	x
Sample 11 - pos 3432	x
Sample 11 - pos 3833	x
Sample 11 - pos 3887	x
Sample 11 - pos 3890	x
Sample 11 - pos 3896	x
Sample 11 - pos 3974	x
Sample 11 - pos 3976	x
Sample 11 - pos 4028	x
Sample 11 - pos 4049	x
Sample 11 - pos 4098	x
Sample 11 - pos 4136	x
Sample 11 - pos 4142	x
Sample 11 - pos 4334		x
Sample 11 - pos 4730	x
Sample 12 - pos 2825		x
Sample 12 - pos 3203	x
Sample 12 - pos 3329		x
Sample 12 - pos 3407	x
Sample 12 - pos 3830	x
Sample 12 - pos 3839	x
Sample 12 - pos 3934	x
Sample 12 - pos 4018	x
Sample 12 - pos 4049	x
Sample 12 - pos 4142	x
Sample 12 - pos 4298		x
Sample 14 - pos 2379			x
Sample 15 - pos 3679		x
Sample 17 - pos 2822	x
Sample 17 - pos 2849	x	x
Sample 17 - pos 2882		x
Sample 17 - pos 3260	x
Sample 17 - pos 3344	x
Sample 17 - pos 3662		x
Sample 17 - pos 3670	x	x
Sample 17 - pos 4064	x	x
Sample 17 - pos 4222		x
Sample 17 - pos 4640		x
Sample 17 - pos 5039	x
Sample 18 - pos 2255	x
Sample 19 - pos 2822	x
Sample 19 - pos 2849	x	x
Sample 19 - pos 3116		x
Sample 19 - pos 3344		x
Sample 19 - pos 3557	x
Sample 19 - pos 3659		x
Sample 19 - pos 3977		x
Sample 19 - pos 4562	x
Sample 20 - pos 3451	x
Sample 20 - pos 4142	x
Sample 21 - pos 3704		x
Sample 21 - pos 4751	x	x
Sample 22 - pos 2852		x
Sample 22 - pos 3092	x
Sample 22 - pos 3215		x
Sample 22 - pos 3470	x
Sample 22 - pos 4610	x
Sample 24 - pos 2468		x
Sample 24 - pos 3206	x	x
Sample 24 - pos 3284		x
Sample 24 - pos 3364	x	x
Sample 24 - pos 4444	x	x
Sample 27 - pos 3137		x
Sample 27 - pos 3339	x	x
Sample 27 - pos 3380	x
Sample 27 - pos 3548		x
Sample 27 - pos 3589		x
Sample 27 - pos 3629	x	x
Sample 27 - pos 3651	x	x
Sample 27 - pos 4445	x
Sample 28 - pos 4019	x	x
Sample 29 - pos 3323		x
Sample 29 - pos 3380		x
Sample 29 - pos 4376		x
Sample 29 - pos 4882		x
Sample 29 - pos 5009		x
Sample 30 - pos 3374		x
	79	58
