# Supplementary material for: HIVGenoPipe: a nextflow pipeline for the detection of HIV-1 drug resistance using a real-time sample-specific reference sequence
Source: BMC Bioinformatics. 2025 Jul 7;26:168. doi: 10.1186/s12859-025-06201-5 (PMC12235847; doi:10.1186/s12859-025-06201-5)
Supplement: Supplementary file 1 — Additional file 1. [file 12859_2025_6201_MOESM1_ESM.zip › Supplemental Data 5-HIVGP_compare_Sanger_mismatch_characterization.v3.xlsx]

## Sheet: 01312025 update
Sample	Mismatches at Amb 15%	Ambiguous base not called by Sequencher	Low quality	Ins/Del	Other	Note for other Column
Sample 1	10	10	0	0
Sample 2	4	0	0	0	4	No ambigous evidence in NGS alignmentfrom two pipelines
Sample 3	16	12	2	1	1	False minor peak caused by insertion near by
Sample 4	5	4	1	0
Sample 5	13	6	6	0	1	False minor peak caused by insertion near by
Sample 6	34	32	2	0
Sample 7	23	23	0	0
Sample 8	41	41	0	0
Sample 9	13	9	1	0	3	False minor peak caused by insertion near by
Sample 10	64	39	22	3
Sample 11	35	35	0	0
Sample 12	37	34	3	0
Sample 13	2	0	2	0
Sample 14	8	4	0	0
Sample 15	37	36	0	0	1	No ambigous evidence in NGS alignmentfrom two pipelines
Sample 16	6	6	0	0
Sample 17	63	63	0	0
Sample 18	8	8	0	0
Sample 19	56	54	2	0
Sample 20	80	80	0	0
Sample 21	51	46	2	3
Sample 22	72	80	1	0	1	Caused by 15% varaint frequecy variant
Sample 23	8	6	0	0	1	False minor peak caused by insertion near by
Sample 24	16	11	1	3	1	False minor peak caused by insertion near by
Sample 25	29	24	2	3
Sample 26	9	9	0	0
Sample 27	54	49	4	0	1	False minor peak caused by insertion near by
Sample 28	11	10	0	0
Sample 29	79	65	2	9	3	False minor peak caused by insertion near by
Sample 30	63	57	4	0	2	Ambiguity in NGS not supported by Sanger trace
	947	853	57	22	19
