# Supplementary material for: HIVGenoPipe: a nextflow pipeline for the detection of HIV-1 drug resistance using a real-time sample-specific reference sequence
Source: BMC Bioinformatics. 2025 Jul 7;26:168. doi: 10.1186/s12859-025-06201-5 (PMC12235847; doi:10.1186/s12859-025-06201-5)
Supplement: Supplementary file 1 — Additional file 1. [file 12859_2025_6201_MOESM1_ESM.zip › Supplemental Data 1 - SangerSeqAssemblies.fasta]

>Sample_1
TGACTAGCGGAGGCTAGAAGGAGAGAGATGGGTGCGAGAGCGTCAGTATTAAGAAGGGGG
GACTTAGACAAATGGGAAAGAATTCGGTTAAGGCCAGGGGGAAAGAAAAAATATCAATTA
AAACATATAGTATGGGCAAGCAGGGARCTAGAGCGATTCGCACTTAATCCTGGCCTGTTA
GAAACATCAGAAGGCTGTAGACAAATATTGGGACAGTTACAAYCAGCCCTTCAGACAGGA
TCAGAAGAACTTAGATCATTATATAATACAGTAGCAACCCTCTATTGTGTGCATCAAAAA
ATAGAGGTAARAGACACCAAGGAWGCTTTAGAYAAGATAGAGGAAGAGCAAAACAAAAGT
AAGAAMAAAGCACAGCAAGCACAGCAAGCAGCAGCTGACACAGGAAACAGCAGCCAGRTC
AGCCAAAACTACCCTATAGTGCAGAACCTTCAGGGCCAAATGGTGCATCAGGCCATGTCA
CCTAGAACTTTAAATGCATGGGTAAAAGTAGTAGAAGAGAAGGCTTTCAGCCCAGAAGTA
ATACCCATGTTTTCAGCATTATCAGAAGGAGCCACACCACAAGATTTAAACACCATGCTG
AACACAGTGGGGGGACATCAAGCAGCCATGCAAATGTTAAAAGAGACCATCAATGAGGAA
GCTGCAGAATGGGATAGAATGCATCCAGTACATGCAGGGCCTATTGCRCCAGGCCAGATG
AGGGAACCAAGGGGAAGTGACATAGCAGGAASTACTAGTACCCTTCAGGAACAAATAGGA
TGGATGACAAGTAATCCACCTATCCCAGTAGGAGARATCTATAAAAGATGGATAATCCTG
GGATTTAATAAAATAGTAAGGATGTATAGCCCTGTCAGCATTCTGGACATAAGACAAGGA
CCAAAGGAACCTTTTAGAGACTATGTAGAYMGGTTCTATAAAACTYTAAGAGCAGAGCAA
GCTTCCCAGGAKGTAAAAAATTGGATGACAGARACMTTGTTGGTCCAAAATGCGAACCCA
GATTGTAAGACTATCTTAAAAGCATTGGGACCAGCAGCTACACTAGAAGAAATGATGACA
GCATGTCAGGGAGTGGGAGGACCCAGCCATAAAGCAAGAGTTTTGGCCGAAGCAATGGGC
CAAATAACAAATTCAGCTACCATAATGATGCAGAAAGGCAATTTTAGGAACCAAAGAAAA
ATTGTTAAGTGTTTCAATTGTGGCAAAGAAGGGCACATAGCCAAAAATTGCAGGGCCCCT
AGGAAAAAGGGCTGTTGGAAATGTGGGAGGGAAGGACACCAAATGAARGATTGCACTGAG
AGACAGGCTAATTTTTTAGGGAAAATCTGGCCTTCCCACAAAGGAAGGCCAGGGAATTTT
CTTCAGAGCAGACCAGAGCCAACAGCCCCACCAGAGGAGAGCTTCAGGGTTGGGGAAGGG
ACAACAACTCCCTCCCAGAAGCAGGAGCCAATAGACCAGGAACTGTATCCTTTAGCTTCC
CTCAAATCACTCTTTGGCAACGACCCCTCGTCACAATAAAGATAGGGGGGCAGCTAAAGG
AAGCTCTATTAGATACAGGAGCAGATGATACAGTATTAGAAGAAATAAATTTGCCAGGAA
GATGGAAGCCAAAAATGATAGGGGGAATTGGAGGTTTTATCAAAGTAAGACAGTATGAYC
AGATACYCATAGAAATCTGTGGACAAAAAGCTATAGGTACAGTATTAGTAGGACCTACAC
CTGTCAACATAATTGGAAGAAATCTGTTGACTCAAATTGGTTGCACTTTAAATTTTCCCA
TTAGTCCTATTGAAACTGTACCAGTAAAAYTAAARCCAGGAATGGATGGYCCAAAAGTGA
AGCAGTGGCCATTGACAGAAGARAAAATAAAAGCATTAACAGAAATTTGTACAGAAATGG
ARAAGGAAGGAAAAATCTCAAAAATTGGGCCTGAAAATCCATACAATACCCCAGTATTTG
CCATAAAGAAAAAAGACAGTACTAAATGGAGAAAATTAGTAGATTTCAGAGAACTTAATA
AGAAAACTCAGGACTTCTGGGAAGTTCAATTAGGAATACCACATCCCGCAGGGTTAAAAA
AGAAAAGATCAGTAACAGTACTGGATGTGGGTGATGCATATTTTTCAGTTCCCTTAGACR
AARRCTTCAGGAAGTATACTGCATTTACCATACCTAGTATAAACAATGAGACACCAGGGA
TTAGATATCAGTACAATGTACTTCCACAGGGATGGAAAGGATCACCAGCRATATTCCAAT
GTAGCATGACAAAAATYTTAGAGCCTTTTAGAAAACAAAATCCAGACATARTTATCTATC
AATACATGGATGATTTGTATGTAGGATCKGACTTAGAAATAGGGCAGCATAGAGCAAAAA
TAGAGGAACTGAGACAACATCTGTTRARGTGGGGATTTACCACACCAGACRAAAAGCATC
AGAAAGAACCTCCATTCCTTTGGATGGGTTAYGAACTCCATCCTGATAAATGGACAGTAC
AGCCTATAGTGCTGCCAGAMAAAGACAGCTGGACTGTCAATGACATACAAAAGTTAGTGG
GAAAATTGAATTGGGCAAGTCAGATTTACGCAGGRATTAAAGTAARACAATTATGTAAAC
TMCTTAGGGGAACCAAAGCACTAACRGAAGTMGTACCACTAACAAAAGAGGCAGAGCTAG
AACTGGCAGAGAACAGGGARATTCTAAAAGAACCAGTACATGGAGTGTATTATGACCCAT
CAAAAGACTTAATAGCAGAAATACAGAAGCAGGAGCACGGCCAATGGACATATCAGATTT
ATCAAGAGCCATTTAAAAATCTGAAAACAGGAAAATATGCAAGAATGAGGGGTGCCCACA
CTAATGATGTAAAACAATTAACAGAGGCAGTGCAAAAAATAGCTACAGAGAGCATAGTAA
TATGGGGAAAAACCCCTAAATTTAGACTACCCATACAAAAAGAAACATGGGAAACATGGT
GGACAGAGTATTGGCAAGCCACCTGGATTCCTGAGTGGGAGTTTGTCAATACTCCTCCCT
TAGTAAAATTATGGTACCAGTTAGAAAAGGAGCCCATAATAGGAGCAGAAACTTTCTATG
TAGATGGGGCAGCTAACAGAGAGACTAAATTAGGAAAAGCAGGATATGTTACTGACAGAG
GAAGACAAAAGGTTGTCTCCCTAACTGATACAACAAATCAGAAGACTGAGTTACAAGCAA
TTCATCTAGCTTTGCAGGAYTCGGGATTAGAAGTAAACATAGTAACAGACTCACAATATG
CATTAGGAATCATCCAAGCACAGCCAGATAAAAGTGAATCAGAGTTAGTCAGTCRAATAA
TAGARCAGTTAATAAAAAAGGAAAAAGTCTACCTGGCATGGGTACCAGCACACAAAGGAA
TTGGAGGAAATGAACAAGTAGATAAACTAGTCAGTAATGGAATCAGRAAAGTACTATTTT
TAGATGGAATAGATAAAGCCCAAGAAGAACATGAGAAATATCACARTAATTGGAGAGCAA
TGGCTARTGATTTTAACCTGCCACCWATAGTAGCAAAAGAAATAGTAGCCAGCTGTGATA
AATGTCAGCTAAAAGGAGAAGCCATGCATGGACAAGTAGACTGTAGTCCAGGAATATGGC
AACTAGATTGTACACATTTAGAAGGAAAAATTATCCTGGTGGCAGTTCATGTAGCCAGTG
GATATATAGAAGCAGAAGTTATTCCAGCAGAGACAGGGCAGGAAACAGCATACTTTATCT
TAAAATTAGCAGGAAGATGGCCAGTAAAAAYAATACATACAGACAATGGCAGCAATTTCA
CCAGTACTACGGTTAAGGCCGCCTGTTGGTGGGCGGGGATCAAGCAGGAATTTGGCATTC
CCTACAATCCCCAAAGTCAAGGAGTAGTAGAATCCATGAATAAAGAATTAAAGAACATAA
TAGGACAAGTAAGAGACCAGGCTGAACATCTTAAGACAGCAGTACAAATGGCAGTATTCA
TCCACAATTTTAAAAGAAAAGGGGGGATTGGGGGGTACAGTGCAGGGGAAAGAATAATAG
ACATAATAGCAACAGACATACAAACTAAAGAACTACAAAAACAAATTATAAAAATTCAAA
ATTTTCGGGTTTATTACAGGGACAGCAGAGATCCACTTTGGAAAGGACCAGCAAAGCTCC
TCTGGAAAGGTGAAGGGGCAGTAGTAATACAAGATAATAGTGACATAAAAGTAGTGCCAA
GAAGAAAAGCAAAGATCATTAGGGATTATGGAAAACAGATGGCAGGTGATGATTGTGTGG
CAAGTAGACAGGATGAGGATTAGAACATGGAATAGTTTAGTAAAATACCATATGTATAGG
TCAGGGAAAGCCAGGGAATGGTGKTATAGACATCATTATGAAWGCAATCATCCAAAAAKA
AGTTCAGAAGTACACATCCCACTAGGA
>Sample_2
TACGCCAAAAATTTTGACTAGCGGAGGCTAGAAGGAGAGAGATGGGTGCGAGAGCGTCAG
TATTAAGCGGGGGAGATTTAGATAGATGGGAGAAAATTCGGTTAAGGCCAGGGGGAAAGA
AAAAATATAAATTAAAACATATAGTATGGGCAAGCAGGGAGCTAGAACGATTCGCAGTTA
ATCCTGGCCTGTTAGAAACAGCAGGAGGCTGTAGACAAATACTGGGACAACTACAGCCAT
CCCTTCAGACAGGATCAGAAGAACTTAGATCATTATATAATACAGTAGCAACCCTCTATT
GTGTACATCAAAAGATAGAGGTAAAAGACACCAAGGAAGCTTTAGAGAAGATAGAGGAAG
AGCAAAACAAAAGTAAGAAAAAAGCACAGCAAGCAGCAGCTGACACAGGAAACAGCAGCG
CAGGAAACAGCAGTCAGGTCAGCCAAAATTACCCTATAGTGCAGAACATGCAGGGGCAAA
TGGTACATCAGCCTATATCACCTAGAACTCTAAATGCATGGGTAAAAGTAGTAGAAGAGA
AGGCTTTCAGCCCAGAAGTAATACCCATGTTTTCAGCATTATCAGAAGGAGCCACCCCAC
AAGATTTAAACACCATGTTAAACACAGTGGGGGGACATCAAGCAGCTATGCAAATGTTAA
AAGAGACTATCAATGAGGAAGCTGCAGAATGGGATAGACTGCATCCAGTGCATGCAGGGC
CTATTGCACCAGGCCAGATGAGAGAACCAAGGGGAAGTGACATAGCAGGAACTACTAGTA
CCCTTCAGGAACAAATAGGATGGATGACAAATAATCCACCTATCCCAGTAGGAGAAATCT
ATAAAAGATGGATAATCCTGGGATTAAATAAAATAGTAAGGATGTATAGTCCTACCAGCA
TTCTGGACATAAGACAAGGACCAAAGGAACCCTTTAGAGACTATGTAGACCGGTTCTATA
AAACTCTAAGAGCCGAGCAAGCTTCCCAGGAGGTAAAAAATTGGATGACAGAAACCTTGT
TGGTTCAAAATGCAAACCCAGATTGTAAGACTATTTTAAAAGCATTGGGACCAGCAGCTA
CACTAGAGGAAATGATGACAGCATGTCAGGGAGTGGGGGGACCCGGCCATAAAGCAAGGG
TCTTGGCGGAGGCAATGAGCCAAGTAACAGGTTCAGCTACCATAATGATGCAGAGAGGTA
ATTTTAAAAACCAAAGAAAGATTGTTAAATGTTTCAATTGTGGCAAAGAGGGGCACATAG
CCAGAAATTGCAGGGCCCCTAGAAAGAGGGGTTGTTGGAAATGTGGAAAGGAAGGACACC
AAATGAAAGATTGCACTGAGAGACAGGCTAATTTTTTAGGGAAAATCTGGCCTTCCCACA
AGGGGAGGCCGGGGAATTTCCTTCAGAGCAGACCAGAGCCAACAGCCCCACCAGAAGAGA
GCTTCAGGTTTGGGGGAGAGACAACAACTCCCTCTCAGAAGCAGGAGCCAACAGACAAGG
AGACGTATCCTTTAGCTTCCCTCAGATCACTCTTTGGCAACGACCCCTCGTCACAATAAA
GGTAGGGGGGCAGCTAAAGGAAGCTCTATTAGATACAGGAGCAGATGATACAGTATTAGA
GGAAATAAATTTGCCAGGAAGATGGAAACCAAAAATGATAGGGGGAATTGGAGGTTTTAT
CAAAGTAAGACAGTATGATCAGATACTCATAGAAATCTGTGGACATAAAGCTATAGGTAC
AGTATTAGTAGGACCTACACCTGTCAACATAATTGGAAGAAATCTGTTGACTCAGATTGG
TTGCACTTTAAATTTTCCCATTAGTCCTATTGAAACTGTACCAGTAAAATTAAAGCCAGG
AATGGATGGCCCAAAAGTTAAACAATGGCCATTGACAGAAGAAAAAATAAAAGCATTAGT
AGAAATTTGCACAGAAATGGAAAAGGAAGGAAAAATTTCAAGAATTGGACCTGAAAATCC
ATACAATACTCCAGTATTTGCCATAAAGAAAAAGGATAGTACTAAATGGAGAAAATTAGT
AGATTTCAGGGAACTCAATAAGAGAACTCAAGACTTCTGGGAAGTTCAATTAGGAATCCC
ACATCCTGCAGGGTTAAAAAAGAAAAAATCAGTAACAGTACTGGATGTAGGAGATGCATA
TTTTTCAGTTCCCTTAGACAAAGACTTCAGGAAGTATACTGCATTTACCATACCTAGTAT
AAACAATGAGACACCAGGGATTAGATATCAGTACAATGTGCTTCCACAGGGATGGAAAGG
ATCACCAGCAATATTTCAAAGTAGCATGACAAAAATCTTAGAGCCTTTTAGAAAACAAAA
TCCTGACATAGTTATCTATCAATACATGGATGATTTGTATGTAGGATCTGACTTAGAAAT
AGGACAGCATAGAACAAAAATAGAGGAACTGAGACAACATCTGTTGAGGTGGGGATTTAC
CACACCAGACAAAAAGCATCAGAAAGAACCTCCGTTCCTTTGGATGGGTTATGAACTCCA
TCCTGATAAATGGACAGTACAGCCTATAATGCTGCCAGAAAAAGACAGCTGGACTGTCAA
TGACATACAGAAGTTAGTGGGAAAATTGAATTGGGCAAGTCAAATTTACCCAGGGATTAA
AGTAAGGCAATTATGTAAACTCCTTAGGGGAACCAAAGCACTAACAGAAGTAATACCACT
AACAGAAGAAGCAGAGCTAGAACTGGCAGAAAACAGGGAAATTCTAAAAGAACCAGTACA
TGGAGTGTATTATGACCCATCAAAAGACTTAATAGCAGAAATACAGAAGCAGGGGAACGA
CCAATGGACATATCAAATTTATCAGGAGCCATTTAAGAATTTAAAAACAGGAAAATATGC
AAGAGTGAGGGGTACTCACMCTAMKSATGTAAAACAATTAACAGAAGCAGTGCAAAAAGT
AGCCACAGAAAGCATAGTAATATGGGGAAAGACTCCTAAATTTAAACTACCCATACAAAA
AGAAACATGGGAAACATGGTGGACAGACTATTGGCAAGCCACCTGGATTCCTGAGTGGGA
GTTTGTTAATACCCCTCCCTTAGTGAAGTTATGGTACCAGCTAGAGAAAGAACCCATAGT
AGGAGCAGAAACTTTCTATGTAGATGGGGCAGCTAACAGGGAGACTAAATTAGGAAAAGC
AGGATATGTTACTGACAAAGGAAGACAAAAGGTTGTCTCCCTAAGTGACACAACAAATCA
GAAGACTGAATTACAAGCAATTCATCTAGCTTTGCAGGATTCGGGATCAGAAGTAAACAT
AGTAACAGACTCACAATATGCATTAGGGATCATTCAAGCACAACCAGATAAAAGTGAATC
AGAGTTAGTCAGTCAAATAATAGAGCAGTTAATAAAAAAGGAAAAAGTCTACCTGGCATG
GGTACCAGCACACAAAGGGATTGGAGGAAATGAACAAGTAGATAAATTAGTCAGTGCTGG
AATCAGGAAAGTACTATTTTTAGATGGTATAGATAAGGCCCAAGAAGAACATGAGAAATA
TCACAGTAATTGGAGAGCAATGGTCAGTGATTTTAACCTGCCACCTATAGTAGCAAAAGA
AATAGTAGCCAGCTGTGATAAATGTCAGCTAAAAGGAGAAGCCATGCATGGACAAGTAGA
CTGTAGTCCAGGAATATGGCAACTAGACTGTACACATATAGAAGGAAAAATTATCCTGGT
AGCAGTTCATGTAGCCAGTGGATATATAGAAGCAGAAGTTATTCCAGCAGAAACAGGGCA
GGAAACAGCATACTTCATCTTAAAATTAGCAGGAAGATGGCCAGTAAAAACAATACATAC
AGACAATGGCAGCAATTTCACCAGTACTACGGTTAAGGCCGCCTGTTGGTGGGCGGGGAT
CAAGCAGGAATTTGGCATTCCCTACAATCCCCAAAGCCAAGGAGTAGTAGAATCTATGAA
TAAAGAATTAAAGAAAATTATAGGACAGGTAAGAGATCAGGCTGAACATCTTAAGACAGC
AGTACAAATGGCAGTATTCATCCACAATTTTAAAAGAAAAGGGGGGATTGGGGGGTACAG
TGCAGGAGAAAGAATAATAGACATAATAGCAACAGACATACAGACTAAAGAATTACAAAA
ACAAATTACAAAAATTCAAAATTTTCGGGTTTATTACAGGGACAGCAGAGATCCACTTTG
GAAAGGACCAGCAAAACTCCTTTGGAAAGGTGAAGGAGCAGTAGTAATACAAGATAATAG
TGACATAAAAGTAGTGCCAAGAAGAAAAGCAAAGATCATTAGGGATTATGGAAAACAGAT
GGCAGGTGATGATTGTGTGGCAAGTAGACAGGATGAGGATTAATACATGGAAGAGTTTAG
TAAAATACCATATGCATATTTCAGGGAAAGCTAGGAAATGGCTTTATAGACATCATTATG
ACAGCCATCATCCAAAAGTAAGTTCAGAAGTACACATCCCACTAGGA
>Sample_3
GAGGCTAGAAGGAGAGAGATGGGKGCGAGAGCGTCAGTATTAAGAAGGGGGGGACTTAGA
CAAATGGGAAAGAATTCGGTTAAGGCCAGGGGGAAAGAAAAAATATCAATTAAAACATAT
AGTATGGGCAAGCAGGGARCTAGAGCGATTCGCACTTAATCCTGGCCTGTTAGAAACATC
AGAAGGCTGTAGACAAATATTGGGACAGTTACAATCAGCCCTTCAGACAGGATCAGAAGA
ACTTAGATCATTATATAATACAGTAGCAACCCTCTATTGTGTGCATCAAAAAATAGAGGT
AARAGACACCAAGGAWGCTTTAGAYAAGATAGAGGAAGAGCAAAACAAAAGTAAGAAMAA
AGCACAGCAAGCACAGCAAGCAGCAGCTGACACAGGAAACAGCAGCCAGRTCAGCCAAAA
CTACCCTATAGTGCAGAACCTTCAGGGCCAAATGGTGCATCAGGCCATGTCACCTAGAAC
TTTAAATGCATGGGTAAAAGTAGTAGAAGAGAAGGCTTTCAGCCCAGAAGTAATACCCAT
GTTTTCAGCATTATCAGAAGGAGCCACACCACAAGATTTAAACACCATGCTGAACACAGT
GGGGGGACATCAAGCAGCCATGCAAATGTTAAAAGAGACCATCAATGAGGAAGCTGCAGA
ATGGGATAGAATGCATCCAGTACATGCAGGGCCTATTGCRCCAGGCCAGATGAGGGAACC
AAGGGGAAGTGACATAGCAGGAASTACTAGTACCCTTCAGGAACAAATAGGATGGATGAC
AAGTAATCCACCTATCCCAGTAGGAGARATCTATAAAAGATGGATAATCCTGGGATTTAA
TAAAATAGTAAGGATGTATAGCCCTGTCAGCATTCTGGACATAAGACAAGGACCAAAGGA
ACCTTTTAGAGACTATGTAGAYMGGTTCTATAAAACTTTAAGAGCAGAGCAAGCTTCCCA
GGAKGTAAAAAATTGGATGACAGARACMTTGTTGGTCCAAAATGCGAACCCAGATTGTAA
GACTATCTTAAAAGCATTGGGACCAGCAGCTACACTAGAAGAAATGATGACAGCATGTCA
GGGAGTGGGAGGACCCAGCCATAAAGCAAGAGTTTTGGCCGAAGCAATGGGCCAAATAAC
AAATTCAGCTACCATAATGATGCAGAAAGGCAATTTTAGGAACCAAAGAAAAATTGTTAA
GTGTTTCAATTGYGGCAAAGAAGGGCACATAGCCAAAAATTGCAGGGCCCCTAGGAAAAA
GGGCTGTTGGAAATGTGGGAGGGAAGGACACCAAATGAARGATTGCACTGAGAGACAGGC
TAATTTTTTAGGGAAAATCTGGCCTTCCCACAAAGGAAGGCCAGGGAATTTTCTTCAGAG
CAGACCAGAGCCAACAGCCCCACCAGAGGAGAGCTTCAGGGTTGGGGAAGGGACAACAAC
TCCCTCCCAGAAGCAGGAGCCAATAGACCAGGAACTGTATCCTTTAGCTTCCCTCAAATC
ACTCTTTGGCAACGACCCCTCGTCACAATAAAGATAGGGGGGCAGCTAAAGGAAGCTCTA
TTAGATACAGGAGCAGATGATACAGTATTAGAAGAAATAAATTTGCCAGGAAGATGGAAG
CCAAAAATGATAGGGGGAATTGGAGGTTTTATCAAAGTRAGACAGTATGAYCAGATACCC
ATAGAAATCTGTGGACAAAAAGCTATAGGTACAGTATTAGTAGGACCTACACCTGTCAAC
ATAATTGGAAGAAATCTGTTGACTCAAATTGGTTGCACTTTAAATTTTCCCATTAGTCCT
ATTGAAACTGTACCAGTAAAAYTAAARCCAGGAATGGATGGYCCAAAAGTGAAGCAGTGG
CCATTGACAGAAGAGAAAATAAAAGCATTAACAGAAATTTGTACAGAAATGGAAAAGGAA
GGAAAAATCTCAAAAATTGGGCCTGAAAATCCATACAATACCCCAGTATTTGCCATAAAG
AAAAAAGACAGTACTAAATGGAGAAAATTAGTAGATTTCAGAGARCTTAATAAGAAAACT
CAGGACTTCTGGGAAGTTCAATTAGGAATACCACATCCCGCAGGGTTAAAAAAGAAAAGA
TCAGTAACAGTACTGGATGTGGGTGATGCATATTTTTCAGTTCCCTTAGACRAARRCTTC
AGGAAGTATACTGCATTTACCATACCTAGTATAAACAATGAGACACCAGGGATTAGATAT
CAGTACAATGTACTTCCACAGGGATGGAAAGGATCACCAGCRATATTCCAATGTAGCATG
ACAAAAATTTTAGAGCCTTTTAGAAAACAAAATCCAGACATARTTATCTATCAATACATG
GATGATTTGTATGTAGGATCKGACTTAGAAATAGGGCAGCATAGAGCAAAAATAGAGGAA
CTGAGACAACATCTGTTRARGTGGGGATTTACCACACCAGACRAAAARCATCAGAAAGAA
CCTCCATTCCTTTGGATGGGTTAYGAACTCCATCCTGATAAATGGACAGTACAGCCTATA
GTGCTGCCAGAMAAAGACAGCTGGACTGTCAATGACATACAAAAGTTAGTGGGAAAATTG
AATTGGGCAAGTCAGATTTACGCAGGRATTAAAGTAARACAATTATGTAAACTCCTTAGG
GGAACCAAAGCACTAACRGAAGTMGTACCACTAACAAAAGAGGCAGAGCTAGAACTGGCA
GAGAACAGGGARATTCTAAAAGAACCAGTACATGGAGTGTATTATGACCCATCAAAAGAC
TTAATAGCAGAAATACAGAAGCAGGAGCACGGCCAATGGACATATCAGATTTATCAAGAG
CCATTTAAAAATCTGAAAACAGGAAAATATGCAAGAATGAGGGGTGCCCACACTAATGAT
GTAAAACAATTAACAGAGGCAGTGCAAAAAATAGCTACAGAGAGCATAGTAATATGGGGA
AAAACCCCTAAATTTAGACTACCCATACAAAAAGAAACATGGGAAACATGGTGGACAGAG
TATTGGCAAGCCACCTGGATTCCTGAGTGGGAGTTTGTCAATACTCCTCCCTTARTAAAA
TTATGGTACCAGTTAGAAAAGGAGCCCATAATAGGAGCAGAAACTTTCTATGTAGATGGG
GCAGCTAACAGAGAGACTAAATTAGGAAAAGCAGGATATGTTACTGACAGAGGAAGACAA
AAGGTTGTCTCCCTAACTGATACAACAAATCAGAAGACTGAGTTACAAGCAATTCATCTA
GCTTTGCAGGAYTCGGGATTAGAAGTAAACATAGTAACAGACTCACAATATGCATTAGGA
ATCATCCAAGCAMAGCCAGATAAAAGTGAATCAGAGTTAGTCAGTCRAATAATAGARCAG
TTAATAAAAAAGGAAAAAGTCTACCTGGCATGGGTACCAGCACACAAAGGAATTGGAGGA
AATGAACAAGTAGATAAACTAGTCAGTAATGGAATCAGRAAAGTACTATTTTTAGATGGA
ATAGATAAAGCCCAAGAAGAACATGAGAAATATCACARTAATTGGAGAGCAATGGCTART
GATTTTAACCTGCCACCWATAGTAGCAAAAGAAATAGTAGCCAGCTGTGATAAATGTCAG
CTAAAAGGAGAAGCCATGCATGGACAAGTAGACTGTAGTCCAGGAATATGGCAACTAGAT
TGTACACATTTAGAAGGAAAAATTATCCTGGTGGCAGTTCATGTAGCCAGTGGATATATA
GAAGCAGAAGTTATTCCAGCAGAGACAGGGCAGGAAACAGCATACTTTATCTTAAAATTA
GCAGGAAGATGGCCAGTAAAAAYAATACATACAGACAATGGCAGCAATTTCACCAGTACT
ACGGTTAAGGCCGCCTGTTGGTGGGCGGGGATCAAGCAGGAATTTGGCATTCCCTACAAT
CCCCAAAGTCAAGGAGTAGTAGAATCCATGAATAAAGAATTAAAGAACATAATAGGACAA
GTAAGAGACCAGGCTGAACATCTTAAGACAGCAGTACAAATGGCAGTATTCATCCACAAT
TTTAAAAGAAAAGGGGGGATTGGGGGGTACAGTGCAGGGGAAAGAATAATAGACATAATA
GCAACAGACATACAAACTAAAGAACTACAAAAACAAATTATAAAAATTCAAAATTTTCGG
GTTTATTACAGGGACAGCAGAGATCCACTTTGGAAAGGACCAGCAAAGCTCCTCTGGAAA
GGTGAAGGGGCAGTAGTAATACAAGATAATAGTGACATAAAAGTAGTGCCAAGAAGAAAA
GCAAAGATCATTAGGGATTATGGAAAACAGATGGCAGGTGATGATTGTGTGGCAAGTAGA
CAGGATGAGGATTAGAACATGGAATAGTTTAGTAAAATACCATATGTATAGGTCAGGGAA
AGCCAGGGAATGGTGKTATAGACATCATTATGAAWGCAATCATCCAAAAAKAAGTTCAGA
AGTACACATCCCACTAGGA
>Sample_4
GGTGAGTACGCCGAAAACTTTGACTAGCGGAGGCTAGAAGGAGAGAGATGGGTGCGAGAG
CGTCGGTATTWAAGCGGGGGAAAATTAGATAGATGGGAAAGAATTCGGTTAAGGCCAGGG
GGAAAGAAAAAATATCAGTTAAAACATATAGTATGGGCAAGCAGGGAACTAGAACGATTC
GCAGTCAATCCCGGCCTGTTAGAAACATCAGAAGGCTGTAGACAAATACTGGGACAATTA
CAACCATCCCTTCAGACAGGATCAGAAGAACTTAAATCATTATATAATGCAGTAGCAGTC
CTCTATTGTGTACACCAAGGGATAGAGGTAAAAGACACCAAGGAAGCTCTAGACAAAATA
GAGGAAGAGCAAAACAAAAGTAAGAAAAAGGTACAGCAGGCAACAGCTGACACAGGGAAC
AGCAGCACGGTCAGCCAAAATTACCCTATAGTGCAGAACCTACAGGGACAAATGGTACAT
CAGGCCATATCACCTAGAACTTTAAATGCATGGGTAAAAGTAATAGAAGAGAAGGCTTTC
AGCCCAGAAGTAATACCCATGTTTGCAGCATTATCAGAAGGAGCCACCCCACAAGATTTA
AACACCATGCTAAACACAGTGGGGGGACACCAAGCAGCAATACACATGTTAAAAGAGACC
ATCGATGAGGAAGCTGCAGAATGGGATAGATTACATCCACCGCAGGCAGGGCCTGTTGCA
CCAGGTCAGATAAGGGATCCAAGGGGAAGTGATATAACAGGATCTACTAGTAACCTTCAG
GAACAAATAACATGGATGACAAGTAATCCGCCTATCCCAGTAGGAGAAATCTATAAAAGG
TGGATAATTCTGGGATTAAATAAAATAGTAAGGATGTATAGTCCTATCAGCATTCTGGAC
ATCAGACAAGGACCAAAAGAGCCCTTTAGAGACTATGTAGACCGGTTCTATAAAACTCTA
AGAGCCGAGCAAGCTTCACAAGAGGTAAAAAATTGGATGACAGAAACCTTGCTGGTCCAG
AATTCGAACCCAGATTGTAAAACTATTTTAAAAGCATTGGGACCAGCCGCTACATTAGAG
GAAATGATGACAGCATGTCAGGGAGTGGGAGGACCCGGCCACAAAGCAAGAGTTTTGGCG
GAAGCAATGAGCCAAGTAACAAGTCCAGCTACCATAATGATGCAGAAAGGCAATTTTAAG
AACCAAAGAAGGAGTGTTAAGTGTTTCAATTGTGGCAAAGAAGGGCACATAGCCAAAAAT
TGCAGGGCCCCTAGAAAAAAAGGCTGTTGGAAATGTGGAAAGGAAGGACACCAAATGAAA
GATTGTACTGAGAGACAGGCTAATTTTTTAGGGAAGATCTGGCCTTCCTACAAGGGAAGG
CCAGGGAACTTTCTTCAGAGCAGACCAGAGCCATCAGCCCCACCAGAAGAGAGCTTCAGG
TTTGGAGAGACAACAACTCCCTCTCAGAAGCAGGAGCATATAGACAAGGAGATGTATCCT
TTAGCCTCCCTCAAATCACTCTTTGGCAACGACCACTCGTCACAATAAAGATAGGGGGGC
AATTAAAGGAAGCTTTATTAGATACAGGAGCAGATGATACAGTATTAGAAGAAATGAATT
TGCCAGGAAGATGGAAACCAAAAATGATAGGGGGAATTGGAGGTTTTATCAAAGTAAGAC
AGTATGATCAAATAATGGTGGAAATTGCTGGACATAAGGCTATAGGYACAGTGTTAATAG
GACCTACACCTGTCAACATAATTGGAAGAAATTTGTTGACTAAGCTTGGTTGCACTTTAA
ATTTTCCCATTAGTCCTATTGAGACTGTACCAGTAAAATTAAAGCCAGGAATGGATGGCC
CAAAAGTTAAACAATGGCCATTGACAGAAGAGAAAATAAAAGCACTAATAGAAATTTGTA
CAGAAATGGAAAAGGAAGGAAAAATTTCAAAAATTGGGCCTGAAAATCCATACAATACTC
CAGTATTTGCCATAAAGAAAAAAGACAGTACTAAATGGAGAAAATTAGTAGATTTCAGAG
AACTTAATAAGAGAACTCAAGACTTCTGGGAAGTTCAATTAGGAATACCACATCCCGCAG
GGTTAAAGAAGAAAAAATCAGTAACAGTACTGGATGTGGGTGATGCATATTTTTCAGTTC
CCTTACATGAAGATTTTAGGAAGTATACTGCATTTACCATACCTAGCATAAACAATGAGA
CACCAGGAATTAGATATCAGTACAATGTGCTTCCACAGGGATGGAAAGGATCACCAGCAA
TATTCCAAAGTAGCATGACAAAAATCTTAGAACCTTTTAGAAAACAAAATCCAGAAATAG
TTATCTATCAATACGTGGATGACTTGTATGTAGGATCTGACTTAGAAATAGGGCAACATA
GAACAAAAATAGAGGAACTGAGACAACATCTGTTGAGGTGGGGACTTACCACACCAGATA
AAAAACATCAGAAAGAACCTCCATTTCTTTGGATGGGTTATGAACTACATCCTGATAAGT
GGACAGTACAGCCTATAGAGCTGCCAGAAAAAGAAAGTTGGACTGTCAATGACATACAGA
AGTTAGTGGGAAAACTGAATTGGGCAAGTCAGATTTATGCTGGGATTAAGGTAAAGCACT
TATGTAAACTCCTTAGAGGAACCAAATCACTAACAGAAGTAGTACCACTAACAGAAGAGG
CAGAGCTAGAACTGGCAGAAAACAGGGAAATTCTAAAAGAACCAGTGCATGGGGTGTATT
ATGACCCATCAAAAGACTTAATAGCAGAAATACAAAAGCAGGGGCAAGGCCAATGGACTT
ATCAATTTTATCAAGAGCCATTTAAAACTCTGAAAACAGGGAAATATGCAAGATCAAGGG
GTGCCCACACTAATGATGTAAAACAATTGACAGAGGCAGTGCAAAAAATAACCACAGAAG
GCATAGTAATATGGGGAAAGATTCCTAAATTTAGACTACCCATACAAAAAGAGACATGGG
AAACATGGTGGACAGAATATTGGCAAGCCACCTGGATTCCTGAGTGGGAATTTGTCAACA
CCCCTCCCCTAGTGAAGTTATGGTACCAGTTAGAGACAGAACCTATAATAGGAGCAGAAA
CTTTCTATGTAGATGGAGCAGCTAGCAGGGAGACCAGATTAGGAAAAGCAGGATATGTTA
CTGACCGAGGAAGACAAAAAGTTATCTCCCTAACTGACACAACAAATCAGAAAACTGAGT
TACAAGCAATTTATCTAGCGTTGCAAGATTCAGGATCAGAAGTAAACATAGTAACAGACT
CACAATATGCATTGGGAATCATTCAAGCACAACCAGACAAAAGTGAATCAGAATTGGTCA
ATCAAATAATAGAACAGTTAATAAGGAAGGAAAAGATCTACCTGACATGGGTACCAGCAC
ACAAAGGAATTGGAGGAAATGAACAAGTAGATAAATTAGTCAGTAATGGAATCAGAAGAG
TACTATTTCTAGATGGAATAGATAAGGCCCAAGAAGAACATGAGAAATATCACAGTAATT
GGAGAGCAATGGCTAGTGATTTTAATCTGCCACCTATAGTAGCAAAAGAAATAGTAGCCA
GCTGTGATAAATGTCAGCTAAAAGGAGAAGCTATGCATGGACAAGTAGACTGTAGTCCAG
GAATATGGCAACTAGATTGTACTCATTTAGAAGGAAAAATTATCCTGGTAGCAGTTCATG
TAGCCAGTGGATATATAGAAGCAGAAGTTATTCCAGCAGAAACAGGGCAGGAAGCAGCAT
ACTTTCTTTTAAAATTAGCAGGAAGGTGGCCAGTAAAAACACTACATACAGACAATGGTA
GCAATTTCACCAGTGCTGCATTTAAGGCCGCCTGTTGGTGGGCGGGGATCAAGCAGACAT
TTAGCATTCCCTACAATCCCCAAAGTCATGGAGTAGTAGAATCTATGAATAATGAGTTAA
AGAAAATTATACAACAGATAAGAGATCAGGCTGAACATCTTAAAACAGCAGTACAAATGG
CAGTATTCATCCACAATTTTAAAAGAAAAGGGGGGATTGGGGGGTACAGTGCAGGGGAAA
GAATAGTGGACATAATAGCAACAGACATACAAACAAGAGAACTACAAAAACAAATTACAA
AAATTCAAAATTTTCGGGTTTATTACAGGGACAGCAGAGATCCAGTTTGGAAAGGACCAG
CAAAGCTTCTCTGGAAAGGTGAAGGGGCAGTAGTAATACAAGACAATAGTGACATAAAAG
TAGTGCCAAGAAGAAAAGCAAAGATCATTAGGGATTATGGAAAACAGATGGCAGGTGATG
ATTGTGTGGCAAGTAGACAGGATGAGGATTAAAGCATGGAAAAGCTTAGTAAAACACCAT
ATGTATATTTCAAAGAAAGCTAGGAAATGGTTCTATAGACATCACTATGAAAGCACTCAT
CCAAAAATAAGTTCAGAAGTACACATCCCACTAGGA
>Sample_5
AATATAAATTAAAACATATAGTATGGGCAAGTAGGAAACTAGAACGATTCGCACTTAACC
CTGGCCTTTTAGAGACATCAGAAGGCTGTAGGCAAATACTAGGACAGCTACATCCATCTC
TTCAGACAGGATCAGAAGAACTTAAATCATTATACAATACAATAGCAGTCCTCTATTGTG
TACATCAAAGGATAGATGTAAAAGACACCAAGGAAGCTTTAGACAAAATAGAGGARGAAC
AAAACAAAAGTAAGAAAAAGGTACAGCAAGCAGCAGMTGACACAAGAAACAGCAACCAGA
GCRACCAGGTCAGCCAAAATTACCCTATAGTGCAGAACCTACAAGGGCAAATGGTACATC
AAGCTATATCACCTAGAACTTTAAATGCATGGGTAAAAGTAATAGAAGAAAAGGCTTTCA
GCCCGGAGGTAATACCCATGTTTACAGCATTATCAGAAGGAGCCACCCCACAAGATTTGA
ATACCATGCTAAACACAGTGGGGGGACATCAAGCAGCCATGCAAATGTTAAAAGAAACCA
TCAATGAGGAAGCTGCAGAATGGGACAGACTGCATCCAGTGCAGGCAGGGCCTGTTGCAC
CAGGCCAAATGAGAGAACCAAGGGGAAGTGACATAGCAGGAACTACTAGTACCCTTCAGG
AGCAAATAGGATGGATGACAAGTAATCCACCTATCCCAGTAGGAGAGATCTATAAAAGAT
GGATAATTCTGGGATTAAATAAAATAGTAAGAATGTATAGCCCTACCAGCATTTTGGACA
TAAAGCAGGGACCAAAGGAAYCCTTTAGAGATTATGTAGATCGATTCTATAAAACTTTAA
GAGCAGAACAAGCTTCACAGGAGGTAAAAAATTGGATGACAGAGACCTTGTTGGTCCAGA
ATGCAAACCCAGATTGCAAGACTATTTTGAAGGCATTAGGTCCAGGAGCTTCATTAGAGG
AAATGATGACAGCATGTCAGGGAGTGGGAGGACCTGGTCACAAAGCAAGAGTTTTAGCTG
AAGCAATGAGCCAAGTAACAAGTTCAGCCAATGTAATGATGCAGAAAGGCAATTTTGGAA
ACCAAAGAAAAATCATTAAGTGTTTCAATTGTGGCAAAATGGGACACATAGCAAAAAATT
GTARGGCCCCTAGGAAAAAGGGCTGTTGGAAGTGTGGAAAAGAAGGACATCAAATGAAAG
ATTGTACTGAAAGGCAGGCTAATTTTTTAGGGAAAATTTGGCCTTCCCASAAGGGGAGGC
CAGGAAATTTCCTTCAGAGCAGACCAGAGCCAACAGCCCCAACAGCCCCACCAGAGGAGA
GCTTCAGGTTTGGGGAAGAGACAACAACTCCCCCTCAGAAGCAGGAGGGGACAGACCAGG
GCCTGTATCCCTTAGCCTCCCTCAGATCACTCTTTGGCAACGACCCCTCGTCACAATAAA
AATAGGGGGGCAACAAAAGGAAGCTCTATTAGATACAGGAGCAGATGATACAGTATTAGA
AGACATGAGTTTGCCAGGAAGATGGAAACCAAAAATGATAGGGGGAATTGGAGGTTTTAT
CAAAGTAAGACAGTATGATCAGATACCCATAGAAATCTGTGGACATAGAGCTATAGGTAC
AGTATTAGTAGGACCTACACCTGTCAACATAATTGGAAGAAATTTGTTGACTCAAATTGG
CTGCACTCTAAATTTTCCCATTAGTCCTATTGAGACTGTACCAGTGAAATTAAAGCCAGG
AATGGATGGCCCAAGAGTTAAACAATGGCCATTGACAGAAGAAAAAATAAAAGCATTAGT
AGAAATTTGTACAGAAATGGAAAAGGAAGGAAAAATTTCAAAAATTGGGCCTGAAAATCC
ATACAATACYCCAGTATTTGCCATAAAGAAAAAGGACAGTACTAAATGGAGAAAATTAGT
AGATTTCAGAGAACTKAATAAGAGAACTCAAGAKYTCTGGGAAGTTCAATTAGGAATACC
ACACCCCGCAGGGTTAAAGAAGAAAAAATCAGTAACAGTACTAGATGTAGGTGATGCATA
TTTCTCAGTTCCCTTAGATAAAGAATTCAGGAAGTACACTGCATTCACCATACCTAGTAT
AAACAATGAGACACCAGGGATTAGATATCAATACAATGTGCTTCCACAGGGATGGAAAGG
ATCACCAGCAATATTCCAATGTAGCATGACAAAAATCTTAGAGCCCTATAGAAAACAAAA
TCCAGACATAGTTATATATCAATACATGGATGATTTATATGTAGGATCAGACTTAGAAAT
AGGGCAACATAGAGCAAAAATAGAGGAACTGAGACAACATCTGTTGAGGTGGGGGTTTAC
CACACCAGACAAAAAACATCAGAAAGAACCCCCATTCCTTTGGATGGGATATGAACTCCA
TCCTGATAAATGGACAGTACAGCCTATAGTGCTGCCAGAAAAGGATAGCTGGACTGTCAA
TGATCTACAGAAGTTAATAGGAAAATTAAACTGGGCAAGTCAGATTTATGCAGGGATTAA
AGTAAGGCAACTATGTAAGCTTCTTAGAGGAACCAAAGCACTAACAGAAGTAGTACCACT
AACAGAAGAAGCAGAGCTAGAACTGGCAGAAAACAGGGAGATTCTAAAAGARCCMGTACA
TGGGGYATATTATGACCCATCGAAAGACTTAATAGCAGAGGTACAGAAACAGGAACATGG
TCAGTGGACATATCAAATTTATCAAGAGCCATTTAAAAATCTGAAAACAGGAAAGTATGC
AAGAATGAGGGGTGCCCACACTAATGATGTAAAACAATTAACAGAGGCAGTACAAAGAAT
AGCCCAAGAAAGCATAGTAATATGGGGAAAGATTCCTAAATTTAGAYTACCCATACAAAA
GGAAACGTGGGAAACATGGTGGACAGAGTATTGGCAAGCCACCTGGATTCCTGAGTGGGA
GTTTGTCAATACCCCTCCCTTAGTGAAATTATGGTACCAGTTAGAAAAAGAACCCATAGT
AGGAGCAGAAACTTTCTATGTAGATGGAGCAGCTAGTAGAGAAACTAAATTAGGAAAAGC
AGGATATGTCACTGACAGAGGAAGACAAAAGATTGTCACCCTAARTGACACAACTAATCA
GAAGACTGAGTTACAAGCAATTTATCTAGCYTTGCAGGACTCGGGATTAGAAGTAAACAT
AGTAACAGACTCACAATATGCACTAGGAATCATTCAAGCACAACCTGATAAGAGTGAATC
AGAATTGGTCAATCAAATAATAGAGCAGTTAATAAAAAAGGAAAAGGTTTACCTGGCATG
GGTACCAGCACACAAAGGAATTGGAGGAAATGAACAAGTAGATAAATTAGTCAGTGCTGG
AATCAGGAAAGTACTATTCTTAGATGGAATAGATAAGGCCCAAGAAGACCATGAGAAGTA
TCACAGTAACTGGCGAGCTATGGTTAGTGATTTTAACATACCACCTGTAGTAGCAAGAGA
AATAATAGCCTGCTGTGATAAATGTCAGCTAAAAGGAGAAGCCATGCATGGACAAGTAGA
CTGTAGTCCAGGAATATGGCAGTTAGATTGTACACACCTAGAAGGAAAGATTATCCTGGT
AGCAGTTCATGTAGCCAGTGGATATATAGAAGCAGAAGTTATTCCAGCAGAAACAGGGCA
AGAAACAGCATACTTTCTCTTAAAATTAGCAGGAAGATGGCCAGTAAAAACAGTACATAC
AGACAATGGTCCTAATTTCACCAGCAATGCAGTAAAGGCTGCCTGTTGGTGGGCTGGGAT
CAAACAGGAATTTGGCATTCCCTACAATCCCCAAAGTCAAGGAGTAGTAGAATCTATGAA
TAAAGAATTAAAGAAAATTATAGGACAAGTAAGAGATCAGGCTGAACATCTTAAGACAGC
AGTACAGATGGCAGTACTCATTCACAATTTTAAAAGAAAAGGGGGGATTGGGGGGTACAG
TGCAGGGGAAAGAATAATAGACATAATAGCAACAGACATACAAACTAAAGAACTACAAAA
ACAAATTACAAAAATTCAAAAATTTCGGGTTTATTACAGGGACAGCAGAGACCCGATTTG
GAAAGGACCAGCAAAACTTCTCTGGAAAGGTGAAGGGGCAGTAGTAATACAGGATAATAG
TGATATAAAAGTAGTGCCAAGAAGAAAAGCAAAGATCATTAGGGATTATGGAAAACAGAT
GGCAGGTGATGATTGTGTGGCAAGTAGACAGGATGAGGATTAACATATGGAAAAGTYTAG
TAAAACACCATATATATATTTCAAAGAAAGCTAGGGGATGGTATTATAGACATCACTATG
AAAGCACTAATCCAAGAATAAGTTCAGAAGTACACATCCCACTAGGA
>Sample_6
TACGCCAAATTTTTTGACTAGCGGAGGCTAGAAGGAGAGAGATGGGTGCGAGAGCGTCAG
TATTAAGCGGGGGAGAATTAGATAGATGGGAAAAAATTCGGTTGCGGCCAGGGGGAAAGA
AAAAATATAGACTAAAACATATAGTATGGGCAAGCAGGGAACTAGAACGATTCGCAGTTA
ACCCAGGCCTGTTAGAAACATCAGAAGGCTGTAGACAAATACTGGAACAGCTACAACCAT
CCCTTCAGACAGGWTCAGAAGAACTTAGATCATTATTCAATACCATAGCAACCCTCTGGT
GTGTGCATCAAAAGATAGATGTGAAAGACACCAAGGAAGCTTTAGATAAGATAGARGAAG
AGCAAAACAAAAGTAAGAAAAAGGTACAGCAAGCAGCAGCTGCTAACACAGGAAATGGCA
ACTGGAGCAGCCAAGTTAGCCAAAATTACCCTATAGTACAGAACCTCCAGGGGCAAATGG
TACATCAAGCCATATCACCTAGAACTTTAAATGCATGGGTAAAAGTAGTAGAAGAGAAGG
CYTTCAGCCCAGAGGTAATACCCATGTTTWCAGCATTATCAGAAGGAGCCACCCCACAAG
ATTTAAACACCATGTTAAACACAGTGGGGGGACATCAAGCGGCCATGCAAATGTTAAAAG
AGACCATCAATGAGGAGGCTGCAGAATGGGATAGATTGCATCCAGTGCATGCAGGGCCTA
TTGCACCAGGCCAGATGAGAGAACCAAGGGGAAGTGATATAGCGGGAACTACTAGTACCC
TTCAGGAACAAATAGGATGGATGACAAATACCCCACCTATCCCAGTAGGAGAAATTTATA
AAAGGTGGATAATCCTAGGATTAAATAAAATAGTAAGGATGTATAGTCCTACCAGCATCC
TGGACATAAGACAAGGGCCAAAGGAACCCTTTAGAGACTATGTAGACAGGTTCTACAAGA
CTCTAAGAGCCGAGCAAGCTTCACAGGATGTAAAAAATTGGATGACAGAAACCTTGTTGG
TCCAAAATGCAAACCCAGATTGTAAGACTATTCTAAAAGCATTGGGACCAGCAGCTTCAT
TAGAAGAAATGATGACAGCATGTCAGGGAGTGGGAGGACCTAGCCATAAAGCAAGAATTC
TGGCTGAAGCAATGAGCCAGGTAACAAATCCAGCTGCCATAATGATGCAGAGAGGCAATT
TTAAGAACACAAGAAAGCCTGTTAAGTGTTTCAATTGTGGCAAAGAGGGGCACGTAGCCA
GAAATTGCAGGGCCCCAAGGAAAAAGGGCTGTTGGAAATGTGGAAAGGAAGGACACCAAA
TGAAAGATTGTATTGAGAGACAGGCTAATTTTTTAGGGAAAATCTGGCCTTCCCAGAAGG
GAAGGCCAGGAAACTTTCCTCAGAGCAGACTAGAACCAACAGCCCCACCAGAAGAGAGCC
TCAGGGAGGAGACAATGACTCCCCCTCAGAAGCAGGGGTCGATAGACAAAGAACTGTATC
CCTTAACTTCCCTCAAATCACTCTTTGGCAACGACCAATAGTCACAATAAAAGTAGGGGG
RCAACTAAAGGAAGCTTTATTAGATACAGGAGCAGATGATACAGTATTAGAAGAGATAGA
TTTACCAGGAAAATGGAAACCAAAAATGATAGGGGGAATTGGAGGTTTTATCAAAGTAAG
ACAGTATGATCAGGTACACATAGAAATCTGTGGACATAAAGCTGTAGGTGCGGTATTAGT
AGGACCTACACCTGTCAACATTATTGGAAGAAATCTGTTGACTCAGCTTGGTTGCACTTT
AAATTTTCCCATTAGTCCTATTGAAACTGTACCAGTAAAATTAAAGCCAGGAATGGATGG
CCCAAAAGTTAAACAATGGCCATTGACAGAAGAAAAAATAAAAGCATTAATAGAAATTTG
TACAGAAATGGAGAAGGAAGGAAAAATTTCAAAAATTGGGCCTGAAAATCCATACAATAC
TCCAGTATTTGCTATAAAGAAAAAAGACAGTACTAAATGGAGAAAATTAGTAGATTTCAG
AGAGCTTAATAAGAAAACTCAAGACTTCTGGGAAGTTCAATTAGGAATACCACATCCCGC
AGGGTTAAAAAAGAAAAAATCAGTAACAGTACTGGATGTGGGTGATGCATATTTTTCAGT
TCCCTTAGACAAAGATTTCAGGAAGTATACTGCATTTACCATACCCAGTATAAACAATGA
GACACCAGGGATTAGATATCAGTACAATGTGCTTCCACAGGGATGGAAAGGATCACCAGC
AATATTCCAATGTAGCATGACAAAAATCTTAGAGCCTTTTAGAAAACAAAACCCAGACCT
AGTTATCTATCAATACATGGATGATTTGTATGTAGGATCTGATTTAGAAATAGGGCAGCA
CAGRACAAAGATAGAGGAATTAAGACAGCATCTGTTAAAATGGGGATTTACCACACCAGA
CAAAAAGCACCAAAAGGAGCCTCCTTTCCTTTGGATGGGTTATGAGCTCCATCCTGAYAA
ATGGACAGTACAGCCTATAGTGCTGCCAGAAAAGGACAGCTGGACTGTCAATGACATACA
GAAGTTAGTGGGAAAACTGAATTGGGCAAGTCAGATTTACCCAGGGATTAAAATAAAGCA
ATTATGTAAACTCCTTAGGGGAACCAAGGCACTAACAGAAGTAGTACCACTAACAGAAGG
AGCAGAGCTAGAACTGGCAGAAAACAGRGAGATTCTAAAAGAGCCAGTACATGGAGTATA
CTATGATCCATCAAAAGACTTGATAGCAGAACTACAGAAGCAGGGGCAAGGCCAATGGAC
ATATCAAATTTATCAAGAGCCACTTAAGAATCTGAAAACAGGAAAATATGCAAGAATGAG
GGGTGCCCACACTAATGATGTAAAACAATTAACAGAGGCAGTGCAAAAAATAGCCACAGA
RAGCATAGTAATATGGGGAAAGACTCCTAAATTTAGACTGCCCATACAAAAAGAAACATG
GGAGACATGGTGGACAGAGTATTGGCAAGCCACCTGGATTCCTGAGTGGGAGTTTGTTAA
TACCCCTCCCTTAGTAAAATTATGGTACCAGTTAGAGAAAGAACCTATATTAGGGGCAGA
AACTTTCTATGTAGATGGGGCAGCTAACAGGGAAACTAAATTGGGAAGAGCAGGATATGT
TACTAACAAAGGAAGACAAAAGGTTGTCTCCATGACTGACACAACAAATCAGAAAACTGA
RCTACATGCAATTTATCTAGCTTTGCARGATTCRGGGTCAGAAGTAAACATAGTAACAGA
CTCACAATATGCATTAGGAATCATTCAAGCACAACCAGATAAGAGTGAATCAGAGATAGT
TAATCAAATAATAGAGCAATTAATAAAAAAGGAAAAGATCTACCTGGCATGGGTACCAGC
ACACAAAGGAATTGGAGGAAATGAGCAGGTAGATAAATTAGTCAGTAATGGAATCAGGAA
AGTATTATTTTTAGATGGAATAGAYAAGGCCCAAGAAGAACATGAAAAATATCACAATAA
TTGGAGAGCAATGGCTAGTGATTTTAACCTGCCACCTGTAGTAGCAAAAGAAATAGTAGC
CAGCTGTGATAAATGTCAGTTAAAAGGAGAAGCCATGCATGGACAAGTAGACTGCAGTCC
AGGAATATGGCAACTAGATTGTACACATTTAGAAGGAAAARTTATCCTGGTRGCAGTTCA
TGTAGCCAGTGGATACATAGAAGCAGAAGTTATTYCAGCAGARACAGGACAKGAAACAGC
ATACTTCCTTTTAAAATTAGCAGGAAGATGGCCAGTAAAAGCAGTACATACAGACAATGG
CAGCAATTTCACCAGTGCTGCGGTCAAGGCCGCCTGTTGGTGGGCGGGGATCAAGCAGGA
ATTTGGCATTCCCTACAATCCTCAAAGTCAAGGAGTAGTAGAATCTATGAATAAAGAATT
AAAGAAAATTATAGGACARGTAAGAGATCAGGCTGARCATCTTAAGACAGCAGTACAAAT
GGCAGTATTCATTCACAATTTTAAAAGAAAAGGGGGGATTGGGGGGTACAGTGCAGGGGA
AAGAATAGTAGACATGATAGCAACAGACATACAAACTAAAGAACTACAAAAACAAATTAC
AAAAATTCAAAATTTTCGGGTTTATTACAGAGACAGCAGAGATCCACTTTGGAAAGGACC
AGCAAAGCTCCTCTGGAAAGGTGAAGGGGCAGTAGTAATACAAGATAACAGTGAAATAAA
AGTAGTGCCAAGAAGAAAAGCAAARATCATTAGGGATTATGGAAAACAAATGGCAGGTGA
TGATTGTGTGGCAAGTAGACAGGATGAGGATTAGAACATGGAACAGTCTGGTAAAACACC
ATATACATATTTCAAAGAAAGCCAAGGGATGGGTTTATAGACATCACTATGAAAGCCCTA
ATCCAAGAGTAAGTTCAGAAGTACACATCCCCACTAGGA
>Sample_7
GTACGCCAAAATTTTTGACTAGCGGAGGCTAGAAGGAGAGAGATGGGTGCGAGAGCGTCG
GTATTAAGCGGGGGACAATTGGATAGRTGGGAAAAAATTCGGTTAAGGCCAGGGGGAAAG
AAAAAGTATAAGCTAAAACATTTAGTATGGGCAAGCAGGGAGCTAGAACGATTCGCAGTT
AACCCCGGCCTGTTAGAAACATCAGGAGGCTGTAGACAAATATTGGAACAGCTACAGCCA
TCCCTTCCGACAGGATCAGAAGAACTTAGATCATTATATAATACAATAGCAACCCTCTAT
TGTGTACATCAAAAGATAGATGTGAAAGACACCAAGGAAGCCTTAGACAGGATAGAGGAG
GAGCAAAATAAAAGCAAGAAAAAAGCACAGCAAGCGGCAGCTGACACAGGAAGCAGCAGC
CAGGCTAGCCAGGCTAGCCAAAATTACCCTATAGTGCAGAACCTYCAGGGGCAAATGGTA
CATCAGCCCATATCACCTAGAACTTTAAATGCATGGGTAAAAGTAGTAGAGGAGAAGGCT
TTCAGCCCAGAAGTAATACCCATGTTTTCAGCATTAGCAGAAGGAGCCACCCCACAAGAT
TTAAATACCATGCTAAACACAGTAGGGGGACATCAAGCAGCCATGCAAATGTTAAAAGAG
ACCATCAATGAGGAAGCTGCAGAATGGGATCGAATGCACCCAGTGCATGCAGGGCCTATT
GCACCAGGTCAGATGAGAGAACCAAGGGGAAGTGACATAGCAGGAACTACTAGTAACCTT
CAGGAACAAATAAATTGGATGACAGGTAATCCACCTATCCCAGTAGGAGAAATYTATAAA
AGATGGATAATCCTGGGATTAAATAAAATAGTAAGAATGTACAGCCCTACCAGCATTCTG
GACATAAAACAAGGACCAAAAGAACCCTTCAGAGATTATGTAGACCGGTTCTATAAAACT
CTAAGAGCCGAGCAAGCTTCACAGGAAGTAAAAAATTGGATGACAGAAACATTGTTRGTC
CAAAATGCGAACCCAGAYTGTAAGACTATTTTAAAAGCGCTGGGACCAGCAGCTACACTA
GAAGAAATGATGACAGCATGTCAGGGAGTGGGGGGACCCGGCCATAAGGCAAGAGTGTTA
GCTGAAGCAATGAGCCAAGTAACAAATTCAACTGCCATGATGATGCAGAGAGGCAATTTT
AAGAAAACAGGAAAAATTAAGTGCTTCAATTGTGGCAAAGAAGGGCACCTAGCCAGAAAC
TGCAGGGCCCCTAGAAAAAAGGGCTGTTGGAAATGTGGAAGGGAAGGACATCAAATGAAA
GACTGTACTGAGAGACAGGCTAATTTTTTAGGGAAGATCTGGCCTTCCAACAAAGGAAGG
CCAGGGAATTTCCTTCAGAGCAGACCAGAGCCAACAGCCCCACCAGAAGAGAGCTTCAGG
TTTGGGGAGGAGACAACAGCTCCCCCTCAGAAGCAGGARCCAATAGACAAGGAACTGTAT
CCTACARCTTCCCTCAGATCACTCTTTGGCAACGACCCCTTGTCACAATAAAGATAGGGG
GACAACTRAAGGAAGCTCTATTAGACACAGGAGCAGATGATACAGTATTAGAAGAAATGA
AYTTGCCAGGAAGATGGAAACCAAAAATGATAGGGGGAATTGGAGGTTTTATCAAAGTAA
GACAGTATGATCAGATACCCATAGAAATCTGTGGACATAAAGCTATAGGTACAGTATTAA
TAGGACCTACACCTGTCAACATAATTGGAAGAAATCTGTTGACTCAACTTGGTTGCACTT
TAAATTTTCCCATTAGTCCTATTGAAACTGTACCAGTAAAATTAAAGCCAGGAATGGATG
GCCCAAAAGTTAAACAATGGCCATTAACAGAAGAAAAAATAAAAGCATTAGTAGAAATTT
GTACAGAAATGGAAAAGGAAGGGAARATTTCAAAAATTGGGCCTGAAAATCCATACAATA
CTCCAGTATTTGCCATAAAGAAAAAAGACAGTACTAAATGGAGAAAATTAGTAGATTTCA
GAGAACTTAATAAGAGAACTCAGGACTTCTGGGAAGTTCAGTTAGGAATACCACATCCCG
CAGGGTTAAAAAAGAAAAAATCAGTAACAGTATTGGATGTGGGTGATGCATATTTTTCAG
TTCCATTAGATAAGGACTTCAGAAAGTATACTGCATTTACCATACCTAGTATAAACAATG
AGACACCAGGGATTAGATACCAGTATAATGTGCTTCCACAGGGATGGAAAGGATCACCAG
CAATATTCCAATGCAGCATGACAAAAATCTTAGAGCCTTTTAGARAACAGAATCCAGATA
TAGTTATCTATCAGTACATGGATGACTTGTATGTAGGATCTGACTTAGAAATAGGGCAAC
ATAGAACAAAAATAGAGGAACTGAGACAACACCTGTTGGGGTGGGGGTTCACCACACCAG
ACAAAAAACATCAGAAAGAACCTCCATTCCTTTGGATGGGGTATGAACTCCATCCAGATA
AATGGACAGTACAGCCTATAGTGCTGCCAGAAAARGACAGCTGGACTGTCAATGACATAC
AGAAGTTAGTGGGAAAATTAAATTGGGCAAGTCAGATTTATCCAGGAATTAAAGTAAGGC
AATTATGTAAACTCCTTAGAGGAACCAAATCACTGACAGAAGTAATACCACTAACAGAAG
AAGCAGAGCTAGAACTGGCAGAAAACAGGGAAATTCTAAAAGAACCAGTACATGGAGTGT
AYTATGACCCATCAAAAGACTTAGTAGCAGAAATACAGAAACAGGRGCAGGGCCAATGGA
CATATCAAATTTATCAGGAGCCATTTAAAATTCTGAAAACAGGAAAGTATGCAAGAACGA
GGGGTGCCCACACCAACGATGTAAAACAGTTAACAGAAGCAGTGCAAAAAATAACCACAG
AAAGCATAGTAATATGGGGAAAGATTCCTAAATTTAGACTACCCATACAAAAAGAAACAT
GGGAAGCATGGTGGAGGGAATATTGGCAGGCCACCTGGATTCCTGAGTGGGAGTTTGTCA
ATACCCCTCCCTTAGTAAAATTATGGTACCAGTTAGAGAAAGAACCCATAGTAGGAGCAG
AGACTTTCTATGTAGATGGGGCAGCTAATAGGGAAACTAAATTAGGAAAAGCAGGATATA
TTACTGACAGAGGAAGACAAAAAGTAATCCCCCTAACTGACACAACAAATCAAAAAACTG
AGTTACAAGCAATCCATCTMGCTTTGCAGGATTCAGGACTAGAAGTAAACATAGTAACAG
ACTCACAATATGCATTAGGAATCATTCAAGCACAACCAGATAAGAGTGAGTCAGAGTTAG
TCAATCAAATAATAGAGCAGTTAATAAGCAAGGAAAGGGTCTACCTGTCATGGGTACCAG
CACACAAAGGAATTGGAGGAAATGAACAAGTAGACAAATTAGTCAGTGCTGGAATCAGGA
GAGTACTATTCTTGGATGGAATAGATAAGGCCCAAGAAGAACATGAAAAATATCACAGTA
ATTGGAGAGCAATGGCTAGTGATTTTAACCTGCCACCTGTGGTAGCAAAAGAAATAGTAG
CCAGCTGTGATAAATGTCAGCTAAAAGGAGAAGCCATACATGGACAAGTAGACTGTAGTC
CAGGAATATGGCAACTAGATTGYACACACTTAGAAGGAAAAATTATCCTGGTAGCAGTTC
ATGTAGCCAGTGGATATATAGAGGCAGAAGTCATTCCAGCGGAGACAGGGCAGGAAACAG
CATACTTCCTCTTAAAATTAGCAGGTAGATGGCCAGTAAAAACAATACATACAGACAATG
GAAGCAATTTCACCAGTACCACGGTTAAGGCTGCCTGTTGGTGGGCAGGGATCAAGCAGG
AATTTGGCATTCCCTACAATCCCCAAAGTCAAGGAGTAGTAGAATCTATGAATAAAGAAT
TAAAGAAAATTATAGGACAGGTAAGAGATCAGGCTGAACATCTTAAGACAGCAGTACAAA
TGGCAGTATTCATCCACAATTTTAAAAGAAAAGGGGGGATTGGGGATTATAGTGCAGGAG
AAAGAATAATAGACATAATAGCAACAGACATACAAACTAAAGAATTACAAAAACAAATTA
CAAAAATTCAAAATTTCCGGGTTTATTACAGGGACAGCAGAGATCCACTTTGGAAAGGAC
CAGCAAAGCTCCTCTGGAAAGGTGAAGGGGCAGTAGTAATACAAGATAATAGTGAAATAA
AAGTAGTGCCAAGAAGAAAAGCAAAGATCATTAAGMATTATGGAAAACAGATGGCAGGTG
ATGATTGTGTGGCAAGTAGACAGGATGAGGATTAGAACATGGAAAAGTTTAGTAAAACAC
CATATGTATATTTCAGGGAAAGCTAGGGRATGGKKTTATAGACATCACTWTGAAAGCCCT
CATCCAAGAATAAGTTCAGAAGTACACATCCCACTAGGA
>Sample_8
AGTACGCCAATTTTTGACTAGCGGAGGCTAGAAGGAGAGAGATGGGTGCGAGAGCGTCAG
TATTAAGTGGGGGAAAATTAGATGCATGGGAGAGAATTCGGTTAAGGCCAGGGGGAAAGT
CAAAATATAAACTAAGACATTTAGTATGGGCAAGCAGAGAGTTGGAAAGATTCGCACTTA
ACCCTGGCCTGTTAGAAACAGGAGAAGGATGTCAGCAAYTATTGGAACAGTTACAATCAA
CTCTCAAGACAGGGTCAGARGAACTTAAATCATTATATAATACAATAGCAACCCTCTATT
GTGTACATCAAAGGATAGAAGTCAGAGACACCAAGGAAGCCTTAGATAAAATAGAGGAAT
TACAGAAAAAGAGCAAACAAAGRACACAACAACAGGCAACAGCTACAGCTGCCACAGGAA
GTTGCAGCCAAAATTACCCTATAGTGCAAAATGCACAGGGACAAATGGTACATCAGTCCT
TATCACCTAGGACTTTGAATGCATGGGTGAAAGCAATAGAAGAAAAGGCTTTCAGCCCAG
AAATAATACCCATGTTTACAGCATTATCAGATGGAGCCACCCCACAAGATTTAAATATGA
TGCTAAATATAGTGGGGGGACACCAAGCAGCTATGCAAATGTTAAAAGACACCATCAATG
AGGAAGCTKCAGAGTGGGACAGGACACATCCAGTGCATGCAGGGCCTATTCCACCAGGCC
AGATGAGGGAACCAAGGGGAAGTGACATAGCAGGAACTACTAGTACCCTTCAGGAACAAA
TAGGATGGATGACAAGCAATCCACCTATCCCAGTGGGAGACATCTATAAAAGATGGATAA
TTTTGGGATTAAATAAAATAGTAAGAATGTATAGCCCTGTCAGCATTTTGGACATCAAAC
AAGGGCCAAAAGAACCCTTTAGAGATTATGTAGATAGGTTCTTTAAAACTTTGAGGGCTG
AACAAGCTACACAGGAGGTAAAAAACTGGATGACAGAAACCTTGCTGGTCCAAAATGCGA
ATCCAGACTGTAAGACCATTTTAAGAGCATTAGGACCAGGGGCTACATTAGAAGAAATGA
TGACAGCATGTCAGGGAGTAGGAGGGCCCGGCCATAAAGCAAGGGTTTTGGCTGAGGCAA
TGAGTCAAGCACAAAATACAAAAATAATGATGCAAAGAGGCAATTTTAAGGGGCAGAAAA
GAATTAAGTGCTTCAACTGTGGCAAAGAAGGGCACCTAGCCAGAAATTGCAGGGCMCCTA
GGAAAAAGGGCTGTTGGAAATGTGGAAAGGAAGGACACCAAATGAAAGACTGTACTGAAA
GACAGGCTAATTTTTTAGGGAGAATCTGGCCTTCCCACAAGGGGAGGCCAGGAAATTTTC
CCCAGRGCARACTGGAACCAACAGCCCCACCAGCAGAGAGCMYAGGGATGGGGGAAGAGA
TACCYTCCCCTCCGGAGCAGGAACCGAAGGGGGARMTGTATCCTCCKTTAACTTCCCTCA
AATCACTCTTTGGCAACGACCCTTAGTCACAGTAAGAGTAGGGGAACAGCTAATAGAAGC
YCTACTAGACACAGGAGCAGATGATACAGTATTAGAAGACATAAATTTACCAGGAAAATG
GAGACCAAAAATGATAGGGGGAATTGGAGGTTTTATCAAAGTRAGACAGTATGATCAGAT
ACTTATGGAAATTTGTGGAAAAAGAGCCATAGGTACGGTATTGGTAGGACCTACACCTGT
CAACATAATTGGACGAAACATGTTGACTCAGATTGGTTGTACTTTAAATTTTCCAATTAG
TCCYATTAAAACCGTGCCAGTAAAATTAAAGCCAGGAATGGATGGTCCAAAGGTTAAACA
ATGGCCATTGACAGAGGAAAAAATAAAAGCATTAACAGAAATTTGTACAGAAATGGAAAA
GGAAGGAAAAATTTCAAAAATTGGGCCTGAAAATCCATACAATACTCCAATATTTGCCAT
AAAGAAAAAAGATGGTACTAAGTGGAGAAAATTAGTAGATTTCAGAGAACTTAATAAGAG
AACTCAAGATTTCTGGGAGATCCAATTAGGAATACCTCACCCTGCGGGATTAAAAAAGAA
CAAATCAGTAACAGTACTAGATGTGGGGGATGCATATTTTTCAGTCCCCTTAGATGAGGA
CTTTAGAAAATATACTGCATTCACTATACCTAGTGTAAATAATGAGACACCAGGGATCAG
GTATCAGTACAATGTGCTTCCACAGGGATGGAAAGGATCACCAGCAATATTTCAGGCAAG
CATGACAAAAATCTTAGAGCCCTTTAGGGCAAAGAATCCAGAAATAGTAATTTACCAATA
TATGGATGATTTATTTGTAGGATCAGACTTAGAAATAGGGCAGCATAGAGCAAAAATAGA
GGAGTTGAGAGCACATCTATTGGAATGGGGATTTACTACACCAGACAAAAAGCATCAGAA
GGAACATCCATTTCTTTGGATGGGATATGAACTCCATCCTGACAAATGGACAGTCCAGCC
TATACAGTTGCCAGAAAAGGACAGCTGGACAGTCAATGATATACAGAAATTAGTGGGAAA
ACTAAATTGGGCAAGTCAGATTTATGCAGGGATTAAAGTAAAACAATTGTGTAGACTCCT
CAGGGGAACCAAAGCATTAACAGAKGTAGTAACACTGACTGAGGAAGCAGAATTAGAATT
GGCAGAAAATAGGGAAATTCTAAAAGAACCTGTACATGGAGTATATTATGACCCAACAAA
AGACYTAATAGCAGAAATACAGAAACAAGGGCAAGACCAATGGACATATCAAATCTATCA
RGAGCCATTCAAAAATCTGAAAACAGGAAAATATGCAAAAAGGAGGTCTGCCCACACTAA
TGATGTAAAACAATTAACAGAGGTAGTGCAAAAAGTGTCTACAGAAAGCATAGTCATATG
GGGAAAGACCCCTAAATTTARACTACCCATACAAAAAGAAACATGGGAAGCATGGTGGAT
GGAGTATTGGCAGGCTACCTGGATTCCTGAATGGGAGTTTGTCAACACCCCTCCTCTAGT
AAAATTATGGTACCAATTARARAAAGACCCCATAGCAGGAGCAGAAACTTTCTATGTAGA
TGGGGCAGCCAACAGGGAAACTAAGCTAGGAAAAGCAGGGTATGTCACTGACAGGGGAAG
ACAAAAGGTTATTTCCCTCAATGAGACAACAAATCAAAAGACTGAATTACATGCCATTTA
TTTAGCCTTGCAGGACTCAGGGACAGAAGTAAATATAGTGACAGACTCACAGTATGCATT
AGGAATCATTCAGTCACAACCAGACAARAGTGAGTCAGAGTTAGTCAATCAAATAATAGA
GAAGYTAATAGAAAAGGACAGAATMTACCTGTCATGGGTACCAGCACAYAAAGGAATTGG
AGGAAATGAACAAGTGGATAAATTAGTCAGTAGTGGAATCAGGAAAGTACTATTCYTAGA
TGGCATAGAGAAAGCCCAAGCAGACCATGAAAAATATCACAACAACTGGAGAGCAATGGC
CAGTGATTTTAATCTACCACCTATAGTAGCAAAAGAAATAGTGGCCAATTGTGATAAATG
TCAACTAAAAGGRGAAGCCATGCATGGACAAGTAGACTGTAGTCCAGGAATATGGCAACT
AGATTGCACACATCTAGAAGGAAAAGTCATTATAGTAGCAGTCCATGTAGCCAGTGGCTA
TATAGAAGCAGAAGTCATCCCAGCAGAAACAGGACAAGARACAGCATACTTCCTGCTAAA
ATTAGCAGGAAGATGGCCAGTAAAAGTAATACACACAGACAATGGCAGCAACTTCACCAG
TACTGCAATGCAAGCAGCCTGTTGGTGGGCAGATGTCCAACAGGAATTTGGAATTCCCTA
CAATCCCCAAAGCCAAGGAGTAGTGGAATCTATGAATAAAGAATTAAAGAAAATYATAGG
GCAGGTCAGRGATCAAGCTGAACACCTTAAGACAGCAGTACAAATGGCAGTATTCATTCA
CAATTTTAAAAGAAAAGGGGGGATTGGGGGGTACAGTGCAGGGGAAAGAATAATAGACAT
AATAGCAACAGACATACAAACTAAAGAATTACAAAAACAAATTACAAAAATTCAAAATTT
TCGGGTTTATTACAGGGACAGCAGAGACCCAATTTGGAAAGGACCAGCAAAACTACTCTG
GAAAGGTGAAGGGGCAGTAGTAATACAGGACAATAGTGATATAAAGGTAGTACCAAGAAG
AAAAGCAAAAATYATTCGGGACTATGGAAAACAGATGGCAGGTGATGATTGTGTGGCAAG
TAGACAGGATGAGGATTAGAACATGGAACAGTTTAGTAAAGCATCATATGTATRYCTCAA
AGAAAGCTAAAGGATGGTTTTATAGACATCACTATGAAAGCAGGCATCCAAGAGTAAGTT
CAGAAGTACACATCCCCACTAGGA
>Sample_9
ACGCCATAAATTTTTGACTAGCGGAGGCTAGAAGGAGAGAGATGGGTGCGAGAGCGTCAG
TATTAAGTGCGGGGGAATTAGATAGATGGGAGAAAATTCGGTTAAGGCCAGGGGGAAAGA
AACAATATAGGTTAAAACATATAGTATGGGCAAGCAGGGAGCTAGAACGATTCGCAGTCA
ACCCTGGCCTGTTAGAAACATCAGAAGGCTGTAGACAAATACTGGGACAGCTACAACCAT
CCCTTCAGACAGGATCAGAAGAACTTAGATCACTATATAATACAATAGCAGTCCTCTATT
GTGTGCATCAAAAAATAGAAGTAAAAGACACCAAGGAAGCTTTAGACAAGATAGAGGAAG
AGCAAAACAAAAGTAAGAAAAAGGCACAGCAGGCAGCAGCTGACACAGGAAACAGCAGTC
AGGTCAGCCAAAATTACCCTATAGTGCAGAACATGCAGGGGCAAATGGTACATCAGGCCA
TTTCACCTAGAACTTTAAATGCATGGGTAAAAGTAGTAGAAGAGAARGCTTTCAGCCCAG
AGGTAATACCCATGTTTGCAGCCTTATCAGAAGGAGCCACCCCACAAGATTTAAACACCA
TGCTAAATACAGTGGGGGGACATCAAGCAGCCATGCAAATGTTAAAAGAGACCATCAATG
AGGAAGCTGCAGAATGGGACAGATTACATCCAGTACATGCAGGGCCTATTGCACCAGGCC
AGATGAGAGAACCAAGGGGAAGTGACATAGCAGGAACTACTAGTACCCTTCAGGAACAAA
TAGGATGGATGACAAATAATCCACCTATYCAAGTAGGAGAAATCTATAAAAGATGGATAA
TCCTAGGACTAAATAAAATAGTAAGGATGTATAGTCCATCCAGCATTCTGGACATAAAAC
AAGGACCAAAGGAACCCTTTAGAGACTATGTAGACCGGTTCTATAAAACTCTAAGAGCCG
AGCAAGCTTCACAGGAGGTAAAAAATTGGATGACAGAAACCTTGTTGGTCCAAAATGCAA
ACCCAGATTGTAAGACTATTTTAAAAGCATTGGGACCAGCAGCTACACTAGAGGAAATGA
TGACAGCATGTCAGGGAGTGGGAGGACCCGGCCAYAAAGCAAGAGTTTTGGCTGAAGCAA
TGAGCCAGYTAACAAATCCAGCTACCATAATGATGCAGAAAGGCAATTTTAGAACCCAAA
GAAGAATTATTAAGTGYTTCAATTGTGGTAAAGAAGGGCACCTAGCCAGAAATTGCAAGG
CCCCYAGGAAAAGGGGCTGTTGGAAATGTGGAAAGGAAGGACACCAAATGAAAGACTGTA
CTGAGAGACAGGCTAATTTTTTAGGGAAAATCTGGCCTGCCCACAAGGGCAGGCCAGGGA
ATTTTCTTCAGAGCAGGCCAGAGCCATCAGCACCACCAGAGGAGAGCTTCAGGTTTGGGG
AGGAGACAGCAACTCCCTCTCAGAAACAGGAGAAGATAGACAAGGAACTGTATCCTCCTT
TAGCTTCCCTCAAATCACTCTTTGGCAACGACCCCTCGTCACAATAAAGATAGGGGGGCA
ATTAAAGGAAGCTCTATTAGACACAGGAGCAGATGATACAGTATTAGAAGAAATGAATTT
GCCAGGAAAATGGAAACCAAAAATGATAGGGGGAATTGGAGGTTTTATCAAAGTAAGACA
GTATGATCAGGTACCCATAGAAATTTGTGGACATAAGACTATAGGTACAGTATTAGTAGG
ACCTACACCTGTCAACATAATTGGAAGAAATTTGTTGACTCAGCTTGGTTGCACTTTAAA
TTTTCCCATTAGTCCTATTGAAACTGTACCAGTAAAATTAAAGCCAGGAATGGATGGCCC
AAAAATTAAACAATGGCCATTGACAGAAGAAAAAATAAAAGCATTAGTAGAGATTTGTAC
AGAAATGGAAAAGGAAGGGAAAATTTCAAAAATTGGGCCTGAAAATCCATACAATACTCC
AGTATTTGCCATAAAGAAAAAARACAGTACTAARTGGAGAAAATTAGTAGATTTCAGAGA
ACTTAATAAGAGAACTCAAGACTTCTGGGAAGTTCAATTAGGAATACCACATCCCGCAGG
RTTAAAAAAGAAMAAATCAGTAACAGTACTGGATGTGGGTGATGCATATTTCTCAGTTCC
CTTAGATAGCGACTTCAGGAAGTATACTGCATTTACCATACCTAGTATAAACAATGAGAC
ACCAGGGATTAGATATCAGTACAATGTGCTTCCACAGGGATGGAAAGGATCACCAGCAAT
ATTCCAGTGTAGCATGACAAAAATCTTAGATCCTTTTAGAAAACAGAATCCAGAAATAGT
TATCTATCAATACATGGATGATTTGTATGTAGGATCTGACCTAGAAATAGAGCAGCATAG
AACAAAAATAGAGGAACTGAGACAACATCTGTTGAGGTGGGGATTTACCACACCAGACAA
AAAACATCAGAAAGAACCTCCATTCCTTTGGATGGGTTATGAACTCCATCCTGATAAATG
GACAGTACAGCCCATAATGYTGCCAGAAAAGGACAGCTGGACTGTCAATGACATACAGAA
GTTAGTGGGAAAATTGAATTGGGCAAGTCAGATTTACCCAGGGATTCAAATAAAGCAATT
ATGCAAACTCCTTAGGGGAGCCAAAACACTAACAGAAGTAATACCACTAACAGAAGAAGC
AGAGCTAGAACTGGCAGAAAACAGGGAAATTCTAAAAGAACCAGTACATGGGGTGTATTA
TGACCCAACAAAAGACTTAATAGCAGAAATACAGAAGCAGGGGCACGGCCAATGGACATA
TCAAATTTATCAAGAGCCATTTAAAAATCTGAAAACAGGAAAATATGCAAGAATGAGGGG
TGCCCACACTAATGATGTAAAACAATTAACAGAAGCAGTGCAAAAAATAGCCACAGAAAG
CATAGTAATATGGGGAAAAACTCCTAAGTTTAGACTACCCATACAAAAGGAAACATGGGA
AACATGGTGGACAGAGTATTGGCAAGCTACCTGGATCCCTGAGTGGGAGTTTGTCAATAC
CCCTCCCTTAGTGAAATTATGGTATCAGTTAGARAAAGAACCCATAATAGGAGCRGAAAC
TTTCTATGTAGATGGGGCAGCTAACAGGGAGACTAAATTRGGAAAAGCAGGATATGTTAC
TGACAGAGGAAGACAAAGAGTTGTCTCCCTACCTGACACAACAAATCAGAAGACTGAGTT
ACAAGCAATTCATTTAGCYTTGCAGGATTCAGGATTAGAAGTAAACATAGTAACAGACTC
ACAATATGCATTAGGAATCATTCAAGCACAACCAGATAAGAGTGAATCAGAGTTAGTCAG
TCAAATAATAGAGCAGCTAATAAAAAAGGAAAAGGTCTACCTGGCATGGGTGCCGGCACA
CAAAGGAATTGGAGGAAATGAACAAGTAGATAAACTAGTCAGTTCTGGAATCAGGAAAGT
ACTATTTTTAGATGGAATAGATAAAGCCCAAGAAGAACATGAAAAATATCACAGTAATTG
GAGARCAATGGCTAGTGATTTTAAYCTACCACCTGTAGTAGCAAAAGAAATAGTAGCCAG
CTGTGATAAATGTCAGTTAAAAGGAGAAGCCATGCATGGACAAGTAGACTGTAGTCCAGG
AATATGGCAACTAGATTGTACACATTTAGAAGGAAAAATCATCCTGGTAGCAGTTCATGT
AGCCAGYGGATACATAGAAGCAGAAGTCATTCCAGCAGAGACAGGGCAAGAAACAGCATA
CTTTCTCTTAAAATTAGCAGGAAGATGGCCAGTAAAAACAATACATACAGATAATGGCAG
CAATTTCACAAGTACTACGGTCAAGGCCGCCTGTTGGTGGGCGGGGATTAAGCAGGAATT
TGGCATTCCCTACAATCCCCAAAGTCAAGGAGTAGTAGAATCTATGAATAAAGAATTAAA
GAAAATTATAGGACAGRTAAGAGATCAGGCTGAACATCTTAAGACAGCAGTACAAATGGC
AGTATTCATCCACAATTTTAAAAGAAAAGGGGGGATTGGAGGGTAYAGTGCAGGGGAACG
AATAGTAGACATAATAGCAACAGACCTCCAAACTAAAGAATTACAAAAACAAATTACAAA
AATTCAAAATTTTCGGGTTTATTACAGGGACAGCAGAGATCCGCTTTGGAAAGGACCAGC
AAAACTTCTTTGGAAAGGTGAAGGGGCAGTAGTAATACAAGATAATAGTGACATAAAAGT
AGTGCCRAGGAGAAAAGCAAAAATYATTAGGGATTATGGAAAACAGATGGCAGGTGATGA
TTGTGTGGCAAGTARACAGGATGAGGATTARAACATGGAACAGTTTAGTAAAACACCATA
TGTACATTTCAAAGAAARCTAGGGGATGGTTTTATAGACACCACTATGAAAGCAATCATC
CAAAAATAAGTTCARAAGTACACATCCCACTAGGA
>Sample_10
GAGTACRMCAATTTTTGACTAGMGGAGRSTAGAAGGAGAGAGATGGGTGCGAGAGCGTCA
GTATTAAGTGGGGGAAAATTAGATGCATGGGAAAGAATTCGGTTAAGRSCAGGGGGGAAG
ACAAAATATAAACTAAAACATCTAGTATGGGCAAGCAGAGAGTTGGAAAGATTCGCACTT
AACCCTGGCCTGTTAGAAACAGGAGAAGGATGTCAACAAATAATGGAACAGTTACAAYCA
ACTCTCAAGACAGGATCAGAAGAACTTAAATCATTATATAATACAGTAGCAACCYTYTAT
TGTGTACATCAAAGGATAGAAATCAGAGACACCAAGGAAKCMTTAGATAAAATAGAGGAG
ATACAAAATAAAAGCAAACAAAGGMCACAACAGGCAACAGCTACAGCTGMCACAGGAAGY
TGCAGCCAAAATTACCCTATAGTGCAAAATGCRCARGGACAAATGGTACATCAGTCCTTA
TCACCTAGGACTTTGAATGCATGGGTGAAAGCAATAGAAGAAAAGGCTTTCAGCCCAGAA
RTRATACCCATGTTTACAGCATTRTCAGATGGAGCCACCCCACAAGATTTAAATATGATG
CTAAATATAGTGGGGGGRCACCAAGCAGCTATGCAAATGTTAAAAGACACCATCAATGAG
GAAGCTGCAGAGTGGGACAGGACACATCCAGTGCATGCAGGGCCTATTCCACCAGGCCAG
ATGAGGGAACCAAGGGGAAGTGACATAGCAGGAACTACTAGTACCCTTCAGGAACAAATA
GGATGGATGACAAGCAATCCACCTATCCCAGTGGGAGACATCTATAAAAGATGGATAATT
TTGGGATTAAATAAAATAGTAAGAATGTATAGCCCTGTCAGCATTTTGGACATCAAACAA
GGGCCAAAAGAACCCTTTAGAGATTATGTAGATAGGTTCTTTAAAACTTTGAGGGCTGAA
CAAGCTACACAGGAGGTAAAAAACTGGATGACAGAAACCTTGCTGGTCCAAAATGCGAAT
CCAGACTGTAAGACCATTTTAAGAGCATTAGGACCAGGGGCTACATTAGAAGAAATGATG
ACAGCATGTCAGGGAGTAGGAGGGCCCGGCCATAAAGCAAGGGTTTTGGCTGAGGCAATG
AGTCAAGCACAAAATACAAAAATAATGATGCAAAGAGGCAATTTTAAGGGGCAGAAAAGA
ATTAAGTGCTTYAACTGTGGCAAAGAAGGGCACCTAGCCAGAAATTGCAGGGCCCCTAGG
AARAAGGGCTGTTGGAAATGTGGRAAGGAAGGACAYCAAATGAAAGACTGTACTGAAAGA
CAGGCYAATTTTTTAGGRAGAATCTGGCCTTCCCACAAGGGGAGGCCAGGAAATTTTCCC
CAGGGCAGACTGGAACCAACAGCCCCACCAGCAGAGAGCCYRGGGATGGGGGAAGAGATA
CCYTCYCCTCCGGAGCAGGAACCGARGGGGGARATGTATCCTCCKTTAACTTCCCTCAAA
TCACTCTTTGGCAACGACCCTTAGTCACAGTAAGAGTAGGGGAACAGCTAATAGAAGCCC
TACTAGACACAGGAGCAGATGATACAGTATTAGAAGACATAAATTTACCAGGRAAATGGA
GACCAAAAATGATAGGGGGAATTGGAGGTTTTATCAAAGTGAGACAGTATGATCAGATAC
TTATGGAAATTTGTGGAAAAAGAGCCATAGGTACGGTATTRGTAGGACCTACACCTGTCA
ACATAATTGGACGAAACATGTTGACTCAGATTGGTTGTACTTTAAATTTTCCAATTAGTC
CYATTAAAACCGTGCCAGTAAAATTAAAGCCAGGAATGGATGGTCCAAAGGTTAAACAAT
GGCCATTGACAGAGGAAAAAATAAARGCATTAACAGAAATTTGTACAGAAATGGAAAAGG
AAGGAAAAATTTCAAAAATTGGRCCTGAAAATCCATACAATACTCCAATATTTGCCATAA
AGAAAAAAGATGGTACTAAGTGGAGAAAATTAGTAGATTTCAGAGAACTTAATAAGAGAA
CTCAAGATTTCTGGGAGRTCCAAYTAGGAATACCTCACCCYGCGGGMTTAAAAAAGAAMA
AATCAGTAACAGTACTAGATGTGGGRGATGCATATTTTTCAGTCCCCTTAGATGAGGACT
TTAGAAAATATACTGCATTCACTATACCTAGTGTAAATAATGAGACACCAGGGATCAGGT
ATCAGTACAATGTGCTTCCACAGGGATGGAAAGGATCACCAGCAATATTTCAGGCAAGCA
TGACAAAAATCTTAGAGCCCTTTAGRRCAAARAATCCAGAAATAGTRATYTACCAATATA
TGGATGATTTATWTGTAGGATCAGACTTAGARATAGGGCAGCATAGAGCAAAAATAGAGG
AGTTGAGAGCACATCTATTGGAATGGGGATTTACTACACCAGACAAAAAGCATCAGAAGG
AACMTCCATTTCTTTGGATGGGATATGAACTCCATCCTGACAAATGGACAGTCCAGCCTA
TACAGTTGCCAGAAAAGGACAGCTGGACAGTCAATGATATACAGAAATTAGTGGGAAAAC
TAAATTGGGCAAGTCAGATTTATGCAGGGATTAAAGTAAAACARTTGTGTAGACTCCTCA
GGGGARCCAAAGCAYTAACAGATRTAGTRACACTGACTGAGGAAGCAGAATTAGAATTGG
CAGAAAATAGGGAAATTCTAAAAGAACCTGTACATGGAGTATATTATGACCCRACAAAAG
ACYTAATAGCAGAAATACAGAAACAAGGGCAAGAYCAATGGACATATCAAATTTATCAAG
AGCCATTYAAAAATCTRAAAACAGGAAAATATGCAAAAAGGAGGTCTGCCCACACTAATG
ATGTAAAACARTTAACAGARGTAGTGCAAAAAGTGTCTACAGAAAGCATAGTCATATGGG
GAAAGACCCCTAAATTTAGACTACCCATACAAAARGAAACATGGGAAGCATGGTGGATGG
AGTATTGGCAGGCTACCTGGATTCCTGAATGGGAGTTTGTCAACACCCCTCCTCTAGTAA
AATTATGGTACCAATTAGAGAAAGACCCCATAGCAGGAGCAGAAACTTTCTATGTAGATG
GGGCAGCCAACAGGGAMACTAAGCTAGGAAAAGCAGGGTATGTCACTGACAGGGGAAGAC
AAAAGGTTATTTCCCTCAATGAGACAACAAATCAAAAGACTGAATTACATGCCATTTATT
TAGCCTTGCAGGACTCAGGGACAGAAGTAAATATAGTGACAGACTCRCAGTATGCATTAG
GAATCATTCAGTCACAACCAGACAAGAGTGAGTCAGAGTTAGTCAATCAAATAATAGAGA
AGCTAATAGAAAARGACAAARTCTACCTGTCATGGGTACCAGCACACAAAGGRATTGGAG
GAAATGAACAAGTGGAYAAATTAGTCAGTAGTGGAATCAGGAAAGTACTATTCTTAGATG
GCATAGARAAAGCCCAAGCAGACCATGAAAAATATCACAACAACTGGAGAGCAATGGCCA
GTGATTTTAATCTACCACCTATAGTAGCAAAAGAAATAGTGGCCAATTGTGATAAATGTC
AACTAAAAGGGGAAGCCATGCATGGACAAGTAGACTGTAGTCCAGGAATATGGCARYTAG
ATTGCACACATCTAGAAGGAAAAGTCATTATAGTAGCAGTCCATGTAGCCAGTGGCTATA
TAGAAGCAGAAGTCATCCCAGCAGAAACAGGACAAGAGACAGCATACTTCCTGCTAAAAT
TAGCAGGAAGATGGCCAGTAAAAGTAATACACACAGACAATGGCAGCAACTTCACCAGTA
CTGCAATGCAAGCAGCCTGTTGGTGGGCAGATGTCCAACAGGAATTTGGRATTCCCTACA
ATCCCCAAAGCCAAGGAGTAGTGGAATCTATGAATAAAGAATTAAAGAAAATYATAGGGC
AGGTCAGGGATCAAGCTGAACACCTTAAGACAGCAGTACAAATGGCAGTATTCATTCACA
ATTTTAAAAGAAAAGGGGGGATTGGGGGGTACAGTGCAGGGGAAAGAATAATAGACATAA
TAGCAACAGACATACAAACTAAAGAATTACAAAAACAAATTACAAAAATTCAAAATTTTC
GGGTTTATTACAGGGACAGCAGAGACCCAATTTGGAAAGGACCAGCAAAACTACTCTGGA
AAGGTGAAGGGGCAGTAGTAATACAGGACAATAGTGATATAAAGGTAGTACCAAGAAGAA
AAGCAAARATYATTCGGGACTATGGAAAACAGATGGCAGGTGATGATTGTGTGGCAAGTA
GACAGGATGAGGATTAGAACATGGAACAGTTTAGTAAAGCATCATATGTATRCCTCAAAG
AAAGCTAAAGGRTGGTTTTATAGACATCACTATGAAAGCAGGCATCCAAGAGTAAGTTCA
GAAGTACACATCCCCACTAGGA
>Sample_11
GAGTACGCCAATTTTTGACTAGCGGAGGCTAGAAGGAGAGAGATGGGTGCGAGAGCGTCA
GTATTAAGTGGGGGAAAATTAGATGCATGGGAGAGAATTCGGTTAAGGCCAGGGGGAAAG
TCAAAATATAAACTAAGACATTTAGTATGGGCAAGCAGAGAGTTGGAAAGATTCGCACTT
AACCCTGGCCTGTTAGAAACAGGAGAAGGATGTCAGCAAYTATTGGAACAGTTACAATCA
ACTCTCAAGACAGGGTCAGARGAACTTAAATCATTATATAATACAATAGCAACCCTCTAT
TGTGTACATCAAAGGATAGAAGTCAGAGACACCAAGGAAGCCTTAGATAAAATAGAGGAA
TTACAGAAAAAGAGCAAACAAAGRACACAACAACAGGCAACAGCTACAGCTGCCACAGGA
AGTTGCAGCCAAAATTACCCTATAGTGCAAAATGCACAGGGACAAATGGTACATCAGTCC
TTATCACCTAGGACTTTGAATGCATGGGTGAAAGCAATAGAAGAAAAGGCTTTCAGCCCA
GAAATAATACCCATGTTTACAGCATTATCAGATGGAGCCACCCCACAAGATTTAAATATG
ATGCTAAATATAGTGGGGGGACACCAAGCAGCTATGCAAATGTTAAAAGACACCATCAAT
GAGGAAGCTGCAGAGTGGGACAGGACACATCCAGTGCATGCAGGGCCTATTCCACCAGGC
CAGATGAGGGAACCAAGGGGAAGTGACATAGCAGGAACTACTAGTACCCTTCAGGAACAA
ATAGGATGGATGACAAGCAATCCACCTATCCCAGTGGGAGACATCTATAAAAGATGGATA
ATTTTGGGATTAAATAAAATAGTAAGAATGTATAGCCCTGTCAGCATTTTGGACATCAAA
CAAGGGCCAAAAGAACCCTTTAGAGATTATGTAGATAGGTTCTTTAAAACTTTGAGGGCT
GAACAAGCTACACAGGAGGTAAAAAACTGGATGACAGAAACCTTGCTGGTCCAAAATGCG
AATCCAGACTGTAAGACCATTTTAAGAGCATTAGGACCAGGGGCTACATTAGAAGAAATG
ATGACAGCATGTCAGGGAGTAGGAGGGCCCGGCCATAAAGCAAGGGTTTTGGCTGAGGCA
ATGAGTCAAGCACAAAATACAAAAATAATGATGCAAAGAGGCAATTTTAAGGGGCAGAAA
AGAATTAAGTGCTTCAACTGTGGCAAAGAAGGGCACCTAGCCAGAAATTGCAGGGCMCCT
AGGAAAAAGGGCTGTTGGAAATGTGGAAAGGAAGGACACCAAATGAAAGACTGTACTGAA
AGACAGGCTAATTTTTTAGGGAGAATCTGGCCTTCCCACAAGGGGAGGCCAGGAAATTTT
CCCCAGRGCARACTGGAACCAACAGCCCCACCAGCAGAGAGCMYAGGGATGGGGGAAGAG
ATACCYTCCCCTCCGGAGCAGGAACCGAAGGGGGARMTGTATCCTCCKTTAACTTCCCTC
AAATCACTCTTTGGCAACGACCCTTAGTCACAGTAAGAGTAGGGGAACAGCTAATAGAAG
CYCTACTAGACACAGGAGCAGATGATACAGTATTAGAAGACATAAATTTACCAGGAAAAT
GGAGACCAAAAATGATAGGGGGAATTGGAGGTTTTATCAAAGTRAGACAGTATGATCAGA
TACTTATGGAAATTTGTGGAAAAAGAGCCATAGGTACGGTATTGGTAGGACCTACACCTG
TCAACATAATTGGACGAAACATGTTGACTCAGATTGGTTGTACTTTAAATTTTCCAATTA
GTCCYATTAAAACCGTGCCAGTAAAATTAAAGCCAGGAATGGATGGTCCAAAGGTTAAAC
AATGGCCATTGACAGAGGAAAAAATAAARGCATTAACAGAAATTTGTACAGAAATGGAAA
AGGAAGGAAAAATTTCAAAAATTGGGCCTGAAAATCCATACAATACTCCAATATTTGCCA
TAAAGAAAAAAGATGGTACTAAGTGGAGAAAATTAGTAGATTTCAGAGAACTTAATAAGA
GAACTCAAGATTTCTGGGAGATCCAATTAGGAATACCTCACCCTGCGGGATTAAAAAAGA
ACAAATCAGTAACAGTACTAGATGTGGGGGATGCATATTTTTCAGTCCCCTTAGATGAGG
ACTTTAGAAAATATACTGCATTCACTATACCTAGTGTAAATAATGAGACACCAGGGATCA
GGTATCAGTACAATGTGCTTCCACAGGGATGGAAAGGATCACCAGCAATATTTCAGGCAA
GCATGACAAAAATCTTAGAGCCCTTTAGGGCAAAGAATCCAGAAATAGTAATTTACCAAT
ATATGGATGATTTATTTGTAGGATCAGACTTAGAAATAGGGCAGCATAGAGCAAAAATAG
AGGAGTTGAGAGCACATCTATTGGAATGGGGATTTACTACACCAGACAAAAAGCATCAGA
AGGAACATCCATTTCTTTGGATGGGATATGAACTCCATCCTGACAAATGGACAGTCCAGC
CTATACAGTTGCCAGAAAAGGACAGCTGGACAGTCAATGATATACAGAAATTAGTGGGAA
AACTAAATTGGGCAAGTCAGATTTATGCAGGGATTAAAGTAAAACAATTGTGTAGACTCC
TCAGGGGAACCAAAGCATTAACAGATGTAGTAACACTGACTGAGGAAGCAGAATTAGAAT
TGGCAGAAAATAGGGAAATTCTAAAAGAACCTGTACATGGAGTATATTATGACCCAACAA
AAGACYTAATAGCAGAAATACAGAAACAAGGGCAAGACCAATGGACATATCAAATCTATC
ARGAGCCATTYAAAAATCTRAAAACAGGAAAATATGCAAAAAGGAGGTCTGCCCACACTA
ATGATGTAAAACAATTAACAGAGGTAGTGCAAAAAGTGTCTACAGAAAGCATAGTCATAT
GGGGAAAGACCCCTAAATTTAGACTACCCATACAAAAAGAAACATGGGAAGCATGGTGGA
TGGAGTATTGGCAGGCTACCTGGATTCCTGAATGGGAGTTTGTCAACACCCCTCCTCTAG
TAAAATTATGGTACCAATTAGAGAAAGACCCCATAGCAGGAGCAGAAACTTTCTATGTAG
ATGGGGCAGCCAACAGGGAAACTAAGCTAGGAAAAGCAGGGTATGTCACTGACAGGGGAA
GACAAAAGGTTATTTCCCTCAATGAGACAACAAATCAAAAGACTGAATTACATGCCATTT
ATTTAGCCTTGCAGGACTCAGGGACAGAAGTAAATATAGTGACAGACTCACAGTATGCAT
TAGGAATCATTCAGTCACAACCAGACAARAGTGAGTCAGAGTTAGTCAATCAAATAATAG
AGAAGYTAATAGAAAARGACARAATMTACCTGTCATGGGTACCAGCACAYAAAGGAATTG
GAGGAAATGAACAAGTGGATAAATTAGTCAGTAGTGGAATCAGGAAAGTACTATTCYTAG
ATGGCATAGAGAAAGCCCAAGCAGACCATGAAAAATATCACAACAACTGGAGAGCAATGG
CCAGTGATTTTAATCTACCACCTATAGTAGCAAAAGAAATAGTGGCCAATTGTGATAAAT
GTCAACTAAAAGGRGAAGCCATGCATGGACAAGTAGACTGTAGTCCAGGAATATGGCAAC
TAGATTGCACACATCTAGAAGGAAAAGTCATTATAGTAGCAGTCCATGTAGCCAGTGGCT
ATATAGAAGCAGAAGTCATCCCAGCAGAAACAGGACAAGARACAGCATACTTCCTGCTAA
AATTAGCAGGAAGATGGCCAGTAAAAGTAATACACACAGACAATGGCAGCAACTTCACCA
GTACTGCAATGCAAGCAGCCTGTTGGTGGGCAGATGTCCAACAGGAATTTGGAATTCCCT
ACAATCCCCAAAGCCAAGGAGTAGTGGAATCTATGAATAAAGAATTAAAGAAAATYATAG
GGCAGGTCAGAGATCAAGCTGAACACCTTAAGACAGCAGTACAAATGGCAGTATTCATTC
ACAATTTTAAAAGAAAAGGGGGGATTGGGGGGTACAGTGCAGGGGAAAGAATAATAGACA
TAATAGCAACAGACATACAAACTAAAGAATTACAAAAACAAATTACAAAAATTCAAAATT
TTCGGGTTTATTACAGGGACAGCAGAGACCCAATTTGGAAAGGACCAGCAAAACTACTCT
GGAAAGGTGAAGGGGCAGTAGTAATACAGGACAATAGTGATATAAAGGTAGTACCAAGAA
GAAAAGCAAAAATYATTCGGGACTATGGAAAACAGATGGCAGGTGATGATTGTGTGGCAA
GTAGACAGGATGAGGATTAGAACATGGAACAGTTTAGTAAAGCATCATATGTATRYCTCA
AAGAAAGCTAAAGGATGGTTTTATAGACATCACTATGAAAGCAGGCATCCAAGAGTAAGT
TCAGAAGTACACATCCCCACTAGGA
>Sample_12
CTAGCGGAGGCTAGAAGGAGAGAGATGGGTGCGAGAGCGTCAGTATTAAGCGGGGGAAAA
TTAGATTCATGGGAAARAATTCGGTTACGGCCAGGGGGAAAGAAAAAATATAARCTAAAA
CATATAGTRTGGGCAAGCAGGGAGYTGGAAAGATTCGCAATTAACCCTGGYCTTTTAGAA
TCAGCAGAAGGATGTCAACAAATAATRGAACAGTTACAATCAACTCTCARGACAGGATCA
GAGGAACTTAAATCATTATATAATACARTAGCAACTCTTTATTGTGTACATCAAAGGATA
GACATAAAAGACACCAAGGAAGCCTTAGACAKAGTAGAGGAAATACAGAAAARGAGCAAA
CAAGCACAACAGAGCAAACAAGCACAACAGGCAGCAGCTGCCGCAGGAAGCAGCAGCCAA
AATTWCCCTATAGTGCAAAATGCACAAGGGCAAATGGTACATCAGCCCATGTCACCTAGG
ACTTTGAATGCATGGGTGAAGGTAATAGAAGAAAAGGCTTTCAGCCCAGAAGTAATACCC
ATGTTTTCAGCACTATCAGAAGGAGCCACCCCACAAGATTTAAATATGATGCTAAATATA
GTGGGGGGACACCAGGCAGCAATGCAGATGTTAAAAGATGCCATCAATGAGGAAGCTGCA
GAATGGGATAGAACACATCCAGTACAAGCAGGGCCTATTCCACCAGGCCAGATGAGGGAA
CCAAGGGGAAGTGACATAGCAGGAACTACTAGTAACCTTCAAGAACAGATAGCATGGATG
ACAAGTAATCCACCTGTCCCAGTGGGAGAAATCTATAAAAGATGGATAATTCTGGGATTA
AATAAAATAGTAAGAATGTATAGCCCTACCAGCATTTTGGACATAAAACAAGGGCCAAAA
GAACCCTTTAGAGATTATGTAGACAGGTTCTTTAAAACTCTGAGAGCTGAACAGGCTWCR
CAGGAGGTAAAACACTGGATGACAGAAACCTTGCTGGTCCAAAATGCGAATCCAGACTGT
AAGACCATTTTAAGAGCATTAGGACCAGGGGCTACACTAGAAGAGATGATGACAGCATGT
CAGGGAGTGGGAGGACCTAGCCATAAAGCAAGRGTTTTGGCTGAGGCAATGAGTCAAGTA
CAACAGCCCAATGTAATGATGCAGAGAGGCAATTTTAAGGGCCAAAGAGCAATAAAATGT
TTCAACTGTGGCAAAGAWGGACACCTAGCCAGAAATTGCAGGGCCCCTAGAAAAAAGGGC
TGCTGGAAATGTGGGAAGGAAGGACACCAAATGAAAGACTGTACTGAGAGACAGGCTAAT
TTTTTAGGGAAAATCTGGCCTTCCAACAAGGGGAGGCCAGGGAATTTTCCTCAGAACAGA
TTGGAACCAACAGCCCCACCAGCAGAGAGCTTGGGGATGGGGGAAGAGGYAACCTCCTCT
CCGAAGCAGGAACCGAGGGACAAGGAGGGACTATATCCTCCCTTAACTTCCCTCAAATCA
CTCTTTGGCAACGACCCTTAGTCACAGTAAAAATAGGGGGACAGCCAATAGAAGCCTTAT
TAGATACAGGAGCAGATGATACAGTATTAGAAGAAATAAATTTACCAGGAAAATGGAAAC
CAAAAATGATAGGGGGAATTGGAGGTTTTATCAAAGTAAGACAGTATGATCAGATACTTW
TAGAAATTTGTGGAAAAAGRGCCATAGGTACAGTATTAGTAGGACCTACTCCTGTCAACA
TAATTGGGCGAAATATGTTGACTCAGATTGGTTGTACATTAAATTTTCCAATTAGTCCTA
TTGAAACTGTGCCAGTAAAATTAAAGCCAGGGATGGATGGCCCAAGGGTTAAACAATGGC
CATTGACAGAAGAAAAAATTAAAGCATTAACAGAMATTTGTACAGAGATGGAAAAGGARG
GAAAAATTTCAAAAATTGGGCCTGAAAATCCATACAATACTCCCATATTTGCTATAAAGA
AAAAGGATAGTRMTAAATGGAGAAAATTAGTAGATTTCAGAGAACTCAATAAAAGAACTC
AAGACTTTTGGGAGGTCCAATTAGGAATACCTCATCCTGCAGGGTTAAAAAAGAAAAAAT
CAGTAACAGTACTAGATGTGGGGGATGCATATTTTTCAGTTCCCTTGGATAARGACTTTA
GAAAGTATACTGCATTCACTATACCTAGTGTAAATAATGAAACACCAGGRATTAGATATC
AGTACAATGTGCTCCCGCAGGGATGGAAAGGATCACCAGCAATATTTCAGGCAAGTATGA
CAAAAATTTTAGAGCCCTTTAGAGCAAAATATCCAGAGATAGTGATCTACCAATATATGG
ATGATTTATATGTAGGATCAGACTTAGAGATAGGGCAACATAGAGCAAAGATAGAAGAGT
TAAGAGAACATCTGCTGAAATGGGGATTTACCACACCAGACAARAAACATCAGAAAGAAC
CCCCATTTCTTTGGATGGGATATGAACTCCATCCTGACAAATGGACAGTCCAGCCTATAG
AGCTGCCAGAAAAAGACAGTTGGACTGTCAATGATATACAGAAATTAGTGGGAAAACTAA
ATTGGGCCAGTCAGATTTATGCAGGAATTAAAGTAAAGCAACTGTGTARACTCCTCAGGG
GAGCCAAAGCACTAACAGATATAGTAACACTGACTGAGGAAGCAGAATTAGAACTGGCAG
AGAACAGGGAAATTCTAAAAGAACCAGTACATGGAGTATATTATGACCCAACAAAAGACT
TAATAGCAGAAATACAAAAACAAGGGCAAGACCAATGGACATATCAAATTTATCAAGAGC
CATTTAAAAATTTAAAAACAGGAAAATATGCAAAAAAGAGGTCTGCCCACACTAATGATG
TRAAACAATTAACAGAGGTAGTGCAAAAGGTAGCTACAGAAAGCATAGTAATATTTGGAA
AAACCCCTAAATTTAGATTACCCATACAAAAAGAAACATGGGAAGCATGGTGGATGGAGT
ATTGGCAGGCTACCTGGATTCCTGAATGGGAGTTTGTCAATACCCCTCCTCTAGTAAAAT
TATGGTACCAGTTAGAGAAAGACCCTATAATAGGAGCAGAAACTTTCTATGTAGATGGAG
CAGCTAAYAGGGARACTAAGCTAGGAAAAGCAGGGTATGTCACTGACAGGGGAAGACAAA
AGGTTGTTCCCCTGACGGAGACAACAAATCAAAAGACTGAATTACATGCAATTTATTTRG
CCTTGCAAGATTCAGGATCAGAAGTAAATATAGTAACAGACTCACAGTATGCATTAGGGA
TCATTCAGGCACAACCAGACAGGAGTGAATCAGAKWTAGTCAACCAGATAATAGAAAAGT
TAATAGAAAAGAATAAAGTCTACCTGTCATGGGTACCAGCACACAAAGGGATTGGAGGAA
ATGAACAAGTAGATAAATTAGTCAGTRCTGGAATCAGGAGAGTACTATTTTTAGATGGCA
TAGATAAAGCCCAAGAAGAACATGAAAGATATCACAGCAATTGGAGAGCAATGGCTAGTG
ATTTTAATCTGCCACCTATAGTAGCAAAAGAAATAGTAAATAGCTGTGATAAATGTCAGC
AAAAAGGGGAAGCCATGCATGGACAAGTAGACTGTAGTCCAGGAATATGGCAATTAGATT
GTACACATTTAGAAGGAAAARTTATCCTGGTAGCAGTACATGTAGCCAGTGGCTATATAG
AGGCAGAAGTTATCCCAGCAGAAACAGGACAGGAGACAGCATACTTTATATTAAAATTAG
CAGGAAGGTGGCCAGTGAAAATAATACACACAGACAATGGCAGTAATTTCACCAGTGCTG
CAGTAAAGGCAGCATGTTGGTGGGCAAATGTAACACAAGAATTTGGAATTCCCTACAATC
CCCAAAGCCAAGGAGTAGTGGAATCTATGAATAAAGAACTAAAGAAAATTATAGGGCAGG
TYAGGGATCAAGCTGAACATCTTAAGACAGCAGTACAGATGGCAGTATTCATTCACAATT
TTAAAAGAAAAGGGGGGATTGGGGGGTACAGTGCAGGGGAAAGAATAATAGATATAATAG
CATCAGACATACAAACTAAAGAACTACAAAAACAAATTACAAAAATTCAAAATTTTCGGG
TTTATTACAGGGACAGCAGAGACCCCATTTGGAAAGGACCAGCAAAACTACTCTGGAAAG
GTGAAGGGGCAGTAGTGATACAGGACAACAGTGATATAAAAGTAGTACCAAGAAGAAAAG
CAAAAATCATTAGGGATTATGGAAAACAGATGGCAGGTGATGATTGTGTGGCAGGTAGAC
AGGATGAGGATTAAAACATGGAACAGTTTAGTAAAATATCATATGCACAGATCCARGAAA
GCTAAGGATTGGKTTTATAAACATCACTWTGAAAGTAGGAATCCAAAAGTATGTTCAGAA
GTACACATCCCCACTAGGA
>Sample_13
TCCTAGTGGGATGTGTACTTCTGAACTTATTTTTGGATGAGTGCTTTCATAGTGATGTTT
ATAACACCATCCCTTAGCTTTCTTTGAAACATGTATATGGTGTTTTACTAAACTTTTCCA
TGTTCTAATTCTCATCCTGTCTACTTGCCACACAATCATCACCTGCCATCTGTTTTCCAT
AATCCCTAATGATCTTTGCTTTTCTTCTTGGCACTACTTTTATGTCACTATTATCTTGTA
TTACTACTGCTCCTTCACCTTTCCAGAGAAGCTTTGCTGGTCCTTTCCAAAGTGGATCTC
TGCTGTCCCTGTAATAAACCCGAAAATTTTGAATTTTTGTAATTTGTTTTTGTAGTTCTT
TAGTTTGTATGTCTGTTGCTATCATGTCTACTATTCTTTCCCCTGCACTGTACCCCCCAA
TCCCCCCTTTTCTTTTAAAATTGTGGATGAATACTGCCATTTGTACTGCTGTCTTGAGCT
GTTCAGCTTGATCTCTTACCTGTCCTATAATTTTCTTTAATTCTTTATTCATAGATTCTA
CTACTCCTTGACTTTGGGGATTGTAGGGAATGCCAAATTCCTGCTTGATCCCCGCCCACC
AACAGGCGGCCTTAACCGCAGTACTGGTGAAATTGCTTCCATTGTCTGTATGTATTGCTG
TTACYGGCCATCTTCCTGCTAATTTTAAGAGAAAGTATGCTGTTTCCTGCCCTGTCTCTG
CTGGAATAACTTCTGCTTCTATATATCCACTGGCTACATGAACTGCGACCAGGATAATTT
TTCCTTCTAAATGTGTACAATCTAGTTGCCATATTCCTGGACTACTGTCTACTTGTCCAT
GTATGGCTTCTCCTTTTAGTTGACATTTATCACAGCTGGCGACTATTTCTTTTGCTACTA
CAGGTGGCAGGTTAAAATCACTAGCCATTGCTCTCCAATTGCTGTGATACTTCTCATGAT
CCTCTTGGGCTTTATCTATTCCATCTAAAAATAGTACTTTCCTGATTCCAGCACTGACTA
ATTTATCTACTTGTTCATTTCCTCCAATTCCTTTGTGTGCTGGCACCCATGCCAGGTAGA
CCTTTTCCTTTTTTATTAACTGCTCTATTATTTGATTGACTAACTCTGATTCACTTTTAT
CTGGTTGTGCTTGAATGACTCCTAATGCATATTGTGAGTCTGTTACTATATTTACTTCTA
ATCCCGAATCTTGCAAAGCTAGATGAATTGCTTGTAACTCAGTCTTCTGATTTGTTGTGT
CAGTTAGGGAGACAACCTTTTGTCTTCCTCTGTCAGTAACATATCCTGCTTTTCCTAATT
TAGTCTCTCTATTAGCTGCCCCATCTACATAGAAAGTTTCTGCTCCTATTATGGGTTCCT
TTTCTAACTGATACCATAATTTCACTAAGGGAGGAGTATTGACAAACTCCCACTCAGGAA
TCCAGGTGGCTTGCCAATACTCTGTCCACCATGTTTCCCATGTTTCCTTTTGTATGGGTA
GTTTAAATTTAGGAGTCTTTCCCCATATTACTATGCTTTCTGTAGCTATTTTTTGCACTG
CCTCTGTTAATTGTTTCACATCATTAGTGTGGGCACCCCTCGTTCTTGCATATTTTCCTG
TTTTCAGATTTTTAAATGGCTCTTGATAAATTTGGTATGTCCATTGGCCTAGCCCCTGCT
TCTGTACTTCTGCTACTAAGTCTTTTGATGGGTCATAATACACTCCATGTACTGGTTCTT
TTAGAATCTCCCTGTTTTCTGCCAGTTCTAGCTCTGCTTCTTCTGTTAATTGTATTACTT
CTGTTAGTGCTTTGGTTCCCCTAAGGAGTTTGCATAATTGCCTTACTTTAATCCCTGCGT
AGATTTGACTTGCCCAATTCAATTTTCCCACTAGCTTCTGTATGTCATTGACAGTCCAGC
TGTCCTTTTCTGGCAGCACTATAGGCTGTACTGTCCATTTATCAGGATGAAGCTCATAAC
CCATCCATAGGAATGGAGGCTCTTTCTGATGCTTTTTGTCTGGTGTGGTAAACCCCCATC
TCAACAGATGTTGTCTCAGTTCCTCTATTTTTGCTCTATGCTGCCCTATTTCTAAGTCAG
ATCCTACATACAAATCATCCATGTATTGATAGATAATTAGGTCTGGATTTTGTTTTCTAA
AAGGCTCTAAGATTTTTGTCATACTACATTGGAATATTGCTGGTGATCCTTTCCATCCCT
GTGGAAGTACATTATACTGATATCTAACCCCTGGTGTTTCATTGTTTATACTGGGGATGG
TGAATGCAGTATACTTCCTGAATTCTTTATCTAAGGGAACTGAAAAATATGCATCACCCA
CATCCAGTACTGTTACTGATTTTTTCTTTTTCAACCCTGCGGGATGTGGTATCCCTAATT
GAACTTCCCAGAAGTCTTGAGTTCTCTTATTAAGTTCTCTGAAATCTACTAATTTTCTCC
ATTTAGTACTGTCTTTTTTCTTTATAGCAAATACTGGAGTATTGTATGGATTTTCTGGTC
CAATTTTTGAAATTTTTCCTTCCTTTTCCATTTCTGTACAAATTTCTACTAATGCTTTTA
TTTTTTCTTCTGTCAATGGCCATTGTTTAACTTTTGGGCCATCCATTCCTGGCTTTAATT
TTACTGGTACAGTTTCAATAGGACTAATGGGGAAATTTAAAGTGCAACCAATTTGAGTCA
ACAGATTTCTTCCAATTATATTGACAGGTGTAGGTCCTATTAGTACTGTACCTATAGCTT
TATGTCCACAGATTTCTATGAGTATCTGATCATACTGTCTTACTTTGATAAAACCTCCAA
TTCCCCCTATCATTTTTGGTTTCCATCTTCCTGGCAAATCCATGTCTTCTAATACTGTAT
CATCTGCTCCTGTATCTAATAGAGCTTCCTTTAGTTGCCCCCCTATCTTTATTGTGACGA
GGGGTCGTTGCCAAAGAGTGATTTGAGGGAAGCTAAAGGATACAGTTCCTTGTCTATTGG
CTCCTGCTTCTGAGGGGGGGTTGTTATCCCTTCCCTGAAGCTCTCCTCTGGTGGGGCTGT
TGGCTCTGGTCTGGGGGCTGTTGGTTCTGGTCTGCTCTGAAGAAAATTCCCTGGCCTTCC
CTTGCAGGAAGGCCAGATCTTCCCTAAAAAATTAGCCTGTCTCTCTGTACAATCTTTCAT
TTGGTGTCCTTCCTTTCCACATTTCCAACAGCCCTTTTTCCTAGGGGCCCTGCAATTTCT
GGCTATGTGCCCTTCTTTGCCACAATTGAAGCACTTAACAATCTTTCTTTGGTTCCTAAA
ATTGCCTCTTTGCATCAGTATGGTAGGTGGGCTTGTTACTTGGCTCATTGCTTCAGCCAA
AACTCTTGCTTTATGGCTGGGCCCTCCCACTCCCTGACATGCTGTCATCATTTCTTCTAG
TGTAGCTCCTGGTCCCAATGCTTTTAAAATAGTTTTACAGTCTGGGTTTGCATTCTGGAC
TAACAAGGTTTCTGTCATCCAATTTTTTACATCCTGTGCACATTGCTCGGCTCTTAGAGT
TTTATAGAACCGATCTACATAGTCTCTAAAGGGTTCCTTTGGTCCTTGTTTTATGTCCAG
AATGCTGGTAGGGCTATACATCCTTACTATTTTATTTAATCCCAGGATTATCCATCTTTT
ATAGATTTCTCCTACTGGGATAGGTGGATTATGTGTCATCCATCCTATTTGTTCCTGAAG
GGTACTAGTAGTTCCTGCTATATCACTTCCCCTTGGTTCTCTCAGCTGGCCTGGTGCAAT
AGGCCCTGCATGTACTGGATGCAATCTATCCCATTCTGCAGCTTCCTCATTGATGGTCTC
TTTTAACATTTGCATGGCTGCTTGATGTCCCCCCACTGTGTTTAGCATGGTGTTTAGATC
TTGTGGGGTGGCTCCTTCTGATAATGCTGAAAACATGGGTATTACTTCTGGGCTGAAAGC
CTTTTCTTCTACTACTTTTACCCATGCATTTAAAGTTCTAGGTGATAGGGATTGATGTAC
CATTTGCCCCTGGAGGTTTTGCACTATAGGGTAATTTTGGCTGACCTGACTGCTGCTGTT
TCCTGCGTCAGTTGCTGCCTGCTGTACTTTTTTCTTACTTTTATTTTGCTCCTCCTCTAT
CCTGTCTAAAGCTTCCTTGGTGTCTTTTACTTCTATCCTTTGATGTACACAATAGAGGAC
TGCTACTGTATTAAATAATGATTTAAATTCTTCTGATCCTGTCTGAAGGGCTGGTTGTAG
CTGTTCCAGTATTTGTTTACAGCCTCCTGTTGTTTCTAACAGGCCAGGATTAACTGCGAA
TCGTTCTAGCTCCCTGCTTGCCCATACTAAATGTTTTAATTTGTATTTTTTCTTTCCTCC
TGGCCTCAACCGAATTTTTTCCCATCTATCTAATTCTCCCCCGCTTAATATTGACGCTCT
CKCACCCATCTCTCTCCTTCTAGCCTCCGCTAGWCAAAAAT
>Sample_14
GAGTACGCCGAAAACTTTGACTAGCGGAGGCTAGAAGGAGAGAGATGGGTGCGAGAGCGT
CGGTATTAAGCGGGGGAAAATTAGATAGATGGGAAAGAATTCGGTTAAGGCCAGGGGGAA
AGAAAAAATATCAGTTAAAACATATAGTATGGGCAAGCAGGGAACTAGAACGATTCGCAG
TCAATCCCGGCCTGTTAGAAACATCAGAAGGCTGTAGACAAATACTGGGACAATTACAAC
CATCCCTTCAGACAGGATCAGAAGAACTTAAATCATTATATAATGCAGTAGCAGTCCTCT
ATTGTGTACACCAAGGGATAGAGGTAAAAGACACCAAGGAAGCTCTAGACAAAATAGAGG
AAGAGCAAAACAAAAGTAAGAAAAARGTACAGCAGGCAACAGCTGACACAGGGAACAGCA
GCACGGTCAGCCAAAATTACCCTATAGTGCAGAACCTACAGGGACAAATGGTACATCAGR
CCATATCACCTAGAACTTTAAATGCATGGGTAAAAGTAATAGAAGAGAAGGCTTTCAGCC
CAGAAGTAATACCCATGTTTGCAGCATTATCAGAAGGAGCCACCCCACAAGATTTAAACA
CCATGCTAAACACAGTGGGGGGACACCAAGCAGCAATACACATGTTAAAAGAGACCATCG
ATGAGGAAGCTGCAGAATGGGATAGATTGCATCCACCRCAGGCAGGGCCTGTTGCACCAG
GTCAGATAAGGGAGCCAAGGGGAAGTGATATAACAGGATCTACTAGTAACCTTCAGGAAC
AAATAACATGGATGACAAGTAATCCGCCTATCCCAGTAGGAGAAATCTATAAAAGGTGGA
TAATTCTGGGATTAAATAAAATAGTAAGGATGTATAGTCCTATCAGCATTCTGGACATCA
GACAAGGACCAAAAGAGCCCTTTAGAGACTATGTAGACCGGTTCTATAAAACTCTAAGAG
CCGAGCAAGCTTCACAAGAGGTAAAAAATTGGATGACAGAAACCTTGCTGGTCCAGAATT
CGAACCCAGATTGTAAAACTATTTTAAAAGCATTGGGACCARCAGCTACATTAGAGGAAA
TGATGACAGCATGTCAGGGAGTGGGAGGACCCGGCCACAAAGCAAGAGTTTTGGCGGAAG
CAATGAGCCAAGTAACAAGTCCAGCTACCATAATGATGCAGAAAGGCAATTTTAAGAACC
AAAGAAGGAGTGTTAAGTGTTTCAATTGTGGCAAAGAAGGGCACATAGCCAAAAATTGCA
GGGCCCCTAGAAAAAAAGGCTGTTGGAAATGTGGAAAGGAAGGACACCAAATGAAAGATT
GTACTGAGAGACAGGCTAATTTTTTAGGGAAGATCTGGCCTTCCTACAAGGGAAGGCCAG
GGAACTTTCYTCAGARCAGACYAGAGCCRTCAGCCCCACCAGARGAGAGCTTCAGGTTTG
GGGAGACARCAACTCCCTCTCAGAAGCAGGAGCATAYAGACAAGGAGATGTATCCTTTAG
CCTCCCTCAAATCACTCTTTGGCAACGACCACTCGTCACAATAAAGATAGGGGGGCAATT
AAAGGAAGCTTTATTAGATACAGGAGCAGATGATACAGTATTAGAAGAAATGAATTTGCC
AGGAAGATGGAAACCAAAAATGATAGGGGGAATTGGAGGTTTTATCAAAGTAAGACAGTA
TGATCAAATAATGGTGGAAATTGCTGGACATAAGGCTATAGGTACAGTGTTAATAGGACC
TACACCTGTCAACATAATTGGAAGAAATCTGTTGACTCAGCTTGGTTGCACTTTAAATTT
TCCCATTAGTCCTATTGAGACTGTACCAGTAAAGTTAAAGCCAGGAATGGATGGCCCAAA
AGTTAAACAATGGCCATTGACAGAAGAGAAAATAAAAGCACTAATAGAAATTTGTACAGA
AATGGAAAAGGAAGGAAAAATTTCAAAAATTGGGCCTGAAAATCCATACAATACTCCAGT
ATTTGCCATAAAGAAAAAAGACAGTACTAAATGGAGAAAATTAGTAGATTTCAGAGAACT
TAATAAGAGAACTCAAGACTTCTGGGAAGTTCAATTAGGAATACCACATCCCGCAGGGTT
AAAGAAGAAAAAATCAGTAACAGTACTGGATGTGGGTGATGCATATTTTTCAGTTCCCTT
ACATGAAGATTTTAGGAAGTATACTGCATTTACCATACCTAGCATAAACAATGAGACACC
AGGAATTAGATATCAGTACAATGTGCTTCCACAGGGATGGAAAGGATCACCAGCAATATT
CCAAAGTAGCATGACAAAAATCTTAGAACCTTTTAGAAAACAAAATCCAGAAATAGTTAT
CTATCAATACGTGGATGACTTGTATGTAGGATCTGACTTAGAAATAGGGCAACATAGAAC
AAAAATAGAGGAACTGAGACAACAYCTGTTGAGGTGGGGACTTACCACACCAGATAAAAA
ACATCAGAAAGAACCTCCATTTCTTTGGATGGGTTATGAACTACATCCTGATAAATGGAC
AGTACAGCCTATAGAGCTGCCAGAAAAAGAAAGTTGGACTGTCAATGACATACAGAAGTT
AGTGGGAAAACTGAATTGGGCAAGTCAGATTTATGCTGGGATTAAGGTAAAGCACTTATG
TAAACTCCTTAGAGGAACCAAATCACTAACAGAAGTAGTACCACTAACAGAAGAAGCAGA
GCTAGAACTGGCAGAAAACAGGGAAATTCTAAAAGAACCAGTGCATGGGGTGTATTATGA
CCCATCAAAAGACTKAATAGCAGAAATACAAAAGCAGGGGCAAGGCCAATGGACTTATCA
ATTTTATCAAGAGCCATTTAAAACTCTGAAAACAGGGAAATATGCAAGATCAAGGGGTGC
CCACACTAATGATGTAAAACAATTGACAGAGGCAGTGCAAAAAATAACCACAGAAGGCAT
AGTAATATGGGGAAAGATTCCTAAATTTAGACTACCCATACAAAAAGAGACATGGGAAAC
ATGGTGGACAGAATATTGGCAAGCCACCTGGATTCCTGAGTGGGAATTTGTCAACACCCC
TCCCCTAGTGAAGTTATGGTACCAGTTAGAGACAGAACCTATAATAGGAGCAGAAACTTT
CTATGTAGATGGAGCAGCTAGCAGGGAGACCAGATTAGGAAAAGCAGGATATGTTACTGA
CCGAGGAAGACAAAAAGTTATCTCCCTAACTGACACAACAAATCAGAAAACTGAGTTACA
AGCAATTTATCTAGCGTTGCAAGATTCAGGATCAGARGTAAACATAGTAACAGACTCACA
ATATGCATTGGGAATCATTCAAGCACAACCAGACAAAAGTGAATCAGAATTGGTCAATCA
AATAATAGAACAGTTAATAAGGAAGGAAAAGATCTACCTGACATGGGTACCAGCACACAA
AGGAATTGGAGGAAATGAACAAGTAGATAAATTAGTCAGTAATGGAATCAGAAGAGTACT
ATTTCTAGATGGAATAGATAAGGCCCAAGAAGAACATGAGAAATATCACAGTAATTGGAG
AGCAATGGCTAGTGATTTTAATCTGCCACCTATAGTAGCAAAAGAAATAGTAGCCAGCTG
TGATAAATGTCAGCTAAAAGGAGAAGCTATGCATGGACAAGTAGACTGTAGTCCAGGAAT
ATGGCAACTAGATTGTACTCATTTAGAAGGAAAAATTATCCTGGTAGCAGTTCATGTAGC
CAGTGGGTATATAGAAGCAGAAGTTATTCCAGCAGAAACAGGGCARGAAGCAGCATACTT
TCTTTTAAAATTAGCAGGAAGGTGGCCAGTAAAAACACTACATACAGACAATGGTAGCAA
TTTCACCAGTGCTGCATTTAAGGCCGCCTGTTGGTGGGCGGGGATCAAGCAGACATTTAG
CATTCCCTACAATCCCCAAAGTCATGGAGTAGTAGAATCTATGAATAATGAGTTAAAGAA
AATTATACAACAGATAAGAGATCAGGCTGAACATCTTAAAACAGCAGTACAAATGGCAGT
ATTCATCCACAATTTTAAAAGAAAAGGGGGGATTGGGGGGTACAGTGCAGGGGAAAGAAT
AGTGGACATAATAGCAACAGACATACAAACAAGAGAACTACAAAAACAAATTACAAAAAT
TCAAAATTTTCGGGTTTATTACAGGGACAGCAGAGATCCAGTTTGGAAAGGACCAGCAAA
GCTTCTCTGGAAAGGTGAAGGGGCAGTAGTAATACAAGACAATAGTGACATAAAAGTAGT
GCCAAGAAGAAAAGCAAAGATCATTAGGGATTATGGAAAACAGATGGCAGGTGATGATTG
TGTGGCAAGTAGACAGGATGAGGATTAAAGCATGGAAAAGCTTAGTAAAACACCATATGT
ATATTTCAAAGAAAGCTAGGAAATGGTTCTATAGACATCACTATGAAAGCACTCATCCAA
AAATAAGTTCAGAAGTACACATCCCACTAGGA
>Sample_15
TGACTAGCGGAGGCTAGAAGGAGAGAGATGGGTGCGAGAGCGTCAGTATTAAGCGGGGGA
TCATTAGATAGATGGGAAAAAATTCGGTTAAGGCCAGGRGGAAAGAAAAAATATAGACTA
AAACATATAGTATGGGCAAGCAGGGAACTAGAACGATTCGCAGTCAATCCTGGCCTGTTA
GAAWCATCAGAAGGGTGTARACAAATATTGGGACAGCTACAACCATCCCTTCAGACAGGA
TCAGAGGAACTTAAATCATTATATAATACAATAGCAGTCCTCTATTGTGTACATCAAARA
ATAGATATAAAAGACACCAAGGAAGCTTTAGACAAGATAGAGGAAGAGCAAACCAAAAGT
AAGAAAAAAGYACAGCCAGCARCAGCTGGYGACAGTCAGGCCAGCCAAAATTACCCAATA
GTGCAGAACCTTCAGGGGCAAATGGTACATCAGGCCATATCACCTAGAACTTTAAATGCA
TGGGTAAAAGTAGTAGAAGAGAAGGCTTTTAGCCCAGAAGTAATACCCATGTTTTCAGCA
TTATCAGAAGGAGCCACCCCACAAGATTTAAACACCATGCTAAACACGGTGGGGGGACAT
CAAGCAGCCATGCAAATGTTAAAAGAAACCATCAATGAGGAAGCTGCAGAATGGGATAGA
TTRCATCCAGTGCAGGCAGGGCCTGTTGCACCAGGCCAAATGAGAGACCCAAGGGGAAGT
GACATAGCAGGAACTACTAGTACCCTTCAGGAACAAATAGGATGGATGACAAGTAATCCA
CCTATCCCAGTRGGAGAAATCTATAAAAGATGGATAATCTTGGGATTAAATAAAATAGTA
AGAATGTATAGCCCTACCAGCATTCTAGACATAAAACAAGGACCAAAGGAACCCTTTAGA
GATTATGTAGATCGGTTYTATAAAGTACTAAGAGCAGAACAAGCTTCACAGGATGTAAAA
AATTGGATGACAGAAACTTTGTTGGTCCAAAATGCGAACCCAGATTGTAAGACTATTTTA
AAAGCATTGGGACCAGCAGCTACACTAGAAGAAATGATGACAGCATGTCAGGGAGTGGGA
GGACCAGGCCATAAAGCAAGAGTTTTGGCTGAGGCAATGAGCCAGGTAACAAATTCAACT
GCCATAATGATGCAGAGGGGCAAYTTTAAGAATCAAAGGARGATTGTTAAGTGTTTCAAT
TGTGGTAAGGARGGGCACATAGCCAGAAACTGCAGGGCCCCTAGAAAAAAGGGCTGTTGG
AAATGTGGACAGGAAGGACACCAAATGAAAGATTGCACTGAGAGACAGGCTAATTTTTTA
GGGAAGATCTGGCCTTCCTACAAGGGAAGGCCAGGGAATTTTCTCCAGAGCAGACCAGAG
CCAACAGCCCCACCAGAAGAGAGCTTCAGGGAGGAGACAACAACTCCCTCTCAGAARCAG
GGACCGATAGACAAGGARCTGTATCCWATAACTTCCCTCAAATCACTCTTTGGCAACGAC
CCYTAGTTACAATAAAAATAGGAGGGCAGCTAAAGGAAGCTTTATTAGATACAGGAGCAG
ATGATACAGTATTAGAAGAAATAGATTTGCCAGGAAGATGGAAACCAAAAATGATAGGGG
GAATTGGAGGTTTTATCAAAGTAAAACAGTATGATCAGGTACCCATGGAAATTTGTGAAC
ATAAAGTTATAGGTACAGTATTAGTAGGACCTACACCTGTCAACATAATTGGAAGAAATC
TGTTGACTCAACTTGGTTGCACTTTAAATTTTCCTATTAGTCCTATTGAAACTGTACCAG
TAAAATTAAAACCAGGAATGGATGGCCCAAAAGTTAAACAATGGCCATTGACAGAAGAAA
AAATAAAAGCATTAACAGAAATCTGTGCAGAAATGGAAAAGGAAGGAAAAATTACAAAAA
TTGGGCCTGAAAATCCTTACAATACTCCAATATTTGCCATAAAGAAAAAAGACAGTACAA
AATGGAGAAAATTAGTAGATTTTAGGGAACTTAATAAGAGAACTCAAGACTTCTGGGAGG
TTCAATTAGGAATACCACATCCTGCAGGGTTGAAACAGAGAAAATCAGTAACAGTACTGG
ATGTGGGTGATGCATATTTTTCAGTTCCATTAGATAAAGAATTCAGAAAGTATACTGCAT
TTACCATACCTAGTATAAACAATGAGACACCAGGGATTAGATATCAGTACAATGTACTTC
CGCAGGGATGGAAAGGATCACCAGCAATATTCCAATGTAGCATGACAAAAATCTTAGAGC
CTTTTAGAAAACAAAATCCAGACATGGTTATATATCAATACATGGATGATTTGTATGTAG
GATCTGATCTAGAAATAGGGCAGCATAGAGCAAAAATAGAGGAACTAAGAGAACATCTGT
TGAAGTGGGGATTTACCACACCAGACAAAAAGCATCAGAAGGAACCTCCCTTTCTTTGGA
TGGGKTATGAACTCCATCCTGATAAATGGACAGTACAGCCTATAKMATTGCCAGAAAAAG
AAAGCTGGACTGTCAATGACATACAGAAGCTAGTAGGAAAATTGAATTGGGCAAGTCAGA
TTTATCCAGGTATTAAGGTAAGACAATTATGTAAACTCCTTAGAGGAACCAAGTCACTAA
CAGAAGTAATACCACTAACAAAAGAAGCAGAGCTAGAACTGGCAGAAAACAGAGAGATTC
TAAARGAACCAGTACATGGAGTGTATTATGATCCATCAAAAGACTTAATAGCAGAAATAC
AGAAGCAAGGGTGTGGACAATGGACATATCAAATTTATCAAGAACCATTTAAAAATCTGA
AAACAGGAAAGTATGCAAGAGTGAGGGGTGCACACACYAATGATGTAAAACAGTTAACAG
AGGCAGTGCAAAAGATAGCMACAGAAAGTATAGTGATATGGGGAAAGACTCCTAAATTTA
AACTACCCATACAAAAGGAAACATGGGAGGCATGGTGGATGGAGTATTGGCAAGCCACCT
GGATTCCTGARTGGGAGTTTGTCAATACCCCTCCCTTAGTAAAATTATGGTATCAGTTAG
AAAAAGAACCCATAGTAGGAGCAGAAACTTTCTATGTAGATGGGGCAGCTAATAGGGAAA
CCAAACTAGGAAAAGCAGGATATGTTACTGACAGAGGAAGACAAAAGGTYATCCCCCTAA
CTGACACAACAAATCAGAAGACTGAGTTACAAGCAATTCATCTAGCTTTGCAGGATTCAG
GRTCAGAAGTAAACATAGTAACAGAYTCACAATATGCATTAGGAATCATTCAAGCACAAC
CAGATAAGAGTGAATCAGAGATAGTCAATCAAATAATAGAACAGTTAATAAAAAAGGAAA
AGGTCTACCTGTCATGGGTACCAGCACATAAAGGAATTGGAGGAAATGAACAAGTAGATA
AATTAGTCAGTGCTGGRATCAGGAGAGTACTGTTTTTGGATGGAATAGATAGGGCCCAAG
AAGAACATGARAAATATCACAGTAATTGGAGAGCAATGGCTAGTGATTTYAACCTGCCGC
CTATAGTAGCAAAAGAAATAGTAGCCAGTTGTGATAAATGTCAACTAAAAGGAGAAGCCA
TGCATGGACAAGTAGACTGTAGTCCAGGAATATGGCAACTAGATTGTACACATTTAGAAG
GAAAAATTATCCTAGTAGCAGTTCATGTAGCCAGTGGGTAYATAGAAGCAGAAGTTATTC
CAGCAGAAACAGGGCAGGAAACAGCATACTTTATCTTAAAATTAGCAGGAAGATGGCCAG
TAACAACAATACATACAGACAATGGCAGTAATTTCATCAGCGCTACGGTGAAGGCTGCCT
GTTGGTGGGCAGGGATCAAACAGGAACTTGGCATTCCCTACAATCCCCAAAGTCAAGGAG
TAGTAGAATCTATGAATAAAGAATTAAAGAAAATTATAACACAGGTAAGAGATCAGGCTG
AACATCTTAAAACAGCAGTACAAATGGCAGTATTCATTCACAATTTTAAAAGAAAAGGGG
GGATTGGGGGGTACAGTGCAGGAGAAAGAATAATAGACATAATAGCAACAGACATACAAA
CTAAAGAATTACAAAAACAAATTACAAAAATTCAAAATTTTCGGGTTTATTACAGGGACA
GCAGAGATCCACTTTGGAAAGGACCAGCAAAGCTTCTTTGGAAAGGTGAAGGGGCAGTAG
TAATACAAGATCAAAGTGACATAAAAGTAGTGCCAAGAAGAAAAGCAAAAATCATTAGGG
ATTATGGAAAACAGATGGCAGGYGATGATTGTGTGGCAAGTAGACAGGATGAGGATTAGA
ACATGGAACAGTTTAGTAAAATATCATATACATGTTTCAAAGAAAGCTCGGGGATGGMTT
TATAGACATCACTATCAAAGCACTAACCCAAGARTAAGTTCAGAAGTACACATCCCCACT
AGGA
>Sample_16
GAGTACGCCGAAAACTTTGACTAGCGGAGGCTAGAAGGAGAGAGATGGGTGCGAGAGCGT
CGGTATTAAGCGGGGGAAAATTAGATAGATGGGAAAGAATTCGGTTAAGGCCAGGGGGAA
AGAAAAAATATCAGTTAAAACATATAGTATGGGCAAGCAGGGAACTAGAACGATTCGCAG
TCAATCCCGGCCTGTTAGAAACATCAGAAGGCTGTAGACAAATACTGGGACAATTACAAC
CATCCCTTCAGACAGGATCAGAAGAACTTAAATCATTATATAATGCAGTAGCAGTCCTCT
ATTGTGTACACCAAGGGATAGAGGTAAAAGACACCAAGGAAGCTCTAGACAAAATAGAGG
AAGAGCAAAACAAAAGTAAGAAAAARGTACAGCAGGCAACAGCTGACACAGGGAACAGCA
GCACGGTCAGCCAAAATTACCCTATAGTGCAGAACCTACAGGGACAAATGGTACATCAGG
CCATATCACCTAGAACTTTAAATGCATGGGTAAAAGTAATAGAAGAGAAGGCTTTCAGCC
CAGAAGTAATACCCATGTTTGCAGCATTATCAGAAGGAGCCACCCCACAAGATTTAAACA
CCATGCTAAACACAGTGGGGGGACACCAAGCAGCAATACACATGTTAAAAGAGACCATCG
ATGAGGAAGCTGCAGAATGGGATAGATTGCATCCACCGCAGGCAGGGCCTSTTGCACCAG
GTCAGATAAGGGATCCAAGGGGAAGTGATATAACAGGATCTACTAGTAACCTTCAGGAAC
AAATAACATGGATGACAAGTAATCCGCCTATCCCAGTAGGAGAAATCTATAAAAGGTGGA
TAATTCTGGGATTAAATAAAATAGTAAGGATGTATAGTCCTATCAGCATTCTGGACATCA
GACAAGGACCAAAAGAGCCCTTTAGAGACTATGTAGACCGGTTCTATAAAACTCTAAGAG
CCGAGCAAGCTTCACAAGAGGTAAAAAATTGGATGACAGAAACCTTGCTGRTCCARAATT
CGAACCCAGATTGTAAAACTATTTTAAAAGCATTGGGACCAGCAGCTACATTAGAGGAAA
TGATGACAGCATGTCAGGGAGTGGGAGGACCCGGCCACAAAGCAAGAGTTTTGGCGGAAG
CAATGAGCCAAGTAACAAGTCCAGCTACCATAATGATGCAGAAAGGCAATTTTAAGAACC
AAAGAAGGAGTGTTAAGTGTTTCAATTGTGGCAAAGAAGGGCACATAGCCAAAAATTGCA
GGGCCCCTAGAAAAAAAGGCTGTTGGAAATGTGGAAAGGAAGGACACCAAATGAAAGATT
GTACTGAGAGACAGGCTAATTTTTTAGGGAAGATCTGGCCTTCCTACAAGGGAAGGCCAG
GGAACTTTCTTCAGAGCAGACCAGAGCCATCAGCCCCACCAGAAGAGAGCTTCAGGTTTG
GGGAGACAACAACTCCCTCTCAGAAGCAGGAGCATATAGACAAGGAGATGTATCCTTTAG
CCTCCCTCAAATCACTCTTTGGCAACGACCACTCGTCACAATAAAGATAGGGGGGCAATT
AAAGGAAGCTTTATTAGATACAGGAGCAGATGATACAGTATTAGAAGAAATGAATTTGCC
AGGAAGATGGAAACCAAAAATGATAGGGGGAATTGGAGGTTTTATCAAAGTAAGACAGTA
TGATCAAATAATGGTGGAAATTGCTGGACATAAGGCTATAGGTACAGTGTTAATAGGACC
TACACCTGTCAACATAATTGGAAGAAATCTGTTGACTCAGCTTGGTTGCACTTTAAATTT
TCCCATTAGTCCTATTGAGACTGTACCAGTAAAGTTAAAGCCAGGAATGGATGGCCCAAA
AGTTAAACAATGGCCATTGACAGAAGAGAAAATAAAAGCACTAATAGAAATTTGTACAGA
AATGGAAAAGGAAGGAAAAATTTCAAAAATTGGGCCTGAAAATCCATACAATACTCCAGT
ATTTGCCATAAAGAAAAAAGACAGTACTAAATGGAGAAAATTAGTAGATTTCAGAGAACT
TAATAAGAGAACTCAAGACTTCTGGGAAGTTCAATTAGGAATACCACATCCCGCAGGGTT
AAAGAAGAAAAAATCAGTAACAGTACTGGATGTGGGTGATGCATATTTTTCAGTTCCCTT
ACATGAAGATTTTAGGAAGTATACTGCATTTACCATACCTAGCATAAACAATGAGACACC
AGGAATTAGATATCAGTACAATGTGCTTCCACAGGGATGGAAAGGATCACCAGCAATATT
CCAAAGTAGCATGACAAAAATCTTAGAACCTTTTAGAAAACAAAATCCAGAAATAGTTAT
CTATCAATACGTGGATGACTTGTATGTAGGATCTGACTTAGAAATAGGGCAACATAGAAC
AAAAATAGAGGAACTGAGACAACATCTGTTGAGGTGGGGACTTACCACACCAGATAAAAA
ACATCAGAAAGAACCTCCATTTCTTTGGATGGGTTATGAACTACATCCTGATAAATGGAC
AGTACAGCCTATAGAGCTGCCAGAAAAAGAAAGTTGGACTGTCAATGACATACAGAAGTT
AGTGGGAAAACTGAATTGGGCAAGTCAGATTTATGCTGGGATTAAGGTAAAGCACTTATG
TAAACTCCTTAGAGGAACCAAATCACTAACAGAAGTAGTACCACTAACAGAAGAAGCAGA
GCTAGAACTGGCAGAAAACAGGGAAATTCTAAAAGAACCAGTGCATGGGGTGTATTATGA
CCCATCAAAAGACTTAATAGCAGAAATACAAAAGCAGGGGCAAGGCCAATGGACTTATCA
ATTTTATCAAGAGCCATTTAAAACTCTGAAAACAGGGAAATATGCAAGATCAAGGGGTGC
CCACACTAATGATGTAAAACAATTGACAGAGGCAGTGCAAAAAATAACCACAGAAGGCAT
AGTAATATGGGGAAAGATTCCTAAATTTAGACTACCCATACAAAAAGAGACATGGGAAAC
ATGGTGGACAGAATATTGGCAAGCCACCTGGATTCCTGAGTGGGAATTTGTCAACACCCC
TCCCCTAGTGAAGTTATGGTACCAGTTAGAGACAGAACCTATAATAGGAGCAGAAACTTT
CTATGTAGATGGAGCAGCTAGCAGGGAGACCAGATTAGGAAAAGCAGGATATGTTACTGA
CCGAGGAAGACAAAAAGTTATCTCCCTAACTGACACAACAAATCAGAAAACTGAGTTACA
AGCAATTTATCTAGCGTTGCAAGATTCAGGATCAGAAGTAAACATAGTAACAGACTCACA
ATATGCATTGGGAATCATTCAAGCACAACCAGACAAAAGTGAATCAGAATTGGTCAATCA
AATAATAGAACAGTTAATAAGGAAGGAAAAGATCTACCTGACATGGGTACCAGCACACAA
AGGAATTGGAGGAAATGAACAAGTAGATAAATTAGTCAGTAATGGAATCAGAAGAGTACT
ATTTCTAGATGGAATAGATAAGGCCCAAGAAGAACATGAGAAATATCACAGTAATTGGAG
AGCAATGGCTAGTGATTTTAATCTGCCACCTATAGTAGCAAAAGAAATAGTAGCCAGCTG
TGATAAATGTCAGCTAAAAGGAGAAGCTATGCATGGACAAGTAGACTGTAGTCCAGGAAT
ATGGCAACTAGATTGTACTCATTTAGAAGGAAAAATTATCCTGGTAGCAGTTCATGTAGC
CAGTGGGTATATAGAAGCAGAAGTTATTCCAGCAGAAACAGGGCAGGAAGCAGCATACTT
TCTTTTAAAATTAGCAGGAAGGTGGCCAGTAAAAACACTACATACAGACAATGGTAGCAA
TTTCACCAGTGCTGCATTTAAGGCCGCCTGTTGGTGGGCGGGGATCAAGCAGACATTTAG
CATTCCCTACAATCCCCAAAGTCATGGAGTAGTAGAATCTATGAATAATGAGTTAAAGAA
AATTATACAACAGATAAGAGATCAGGCTGAACATCTTAAAACAGCAGTACAAATGGCAGT
ATTCATCCACAATTTTAAAAGAAAAGGGGGGATTGGGGGGTACAGTGCAGGGGAAAGAAT
AGTGGACATAATAGCAACAGACATACAAACAAGAGAACTACAAAAACAAATTACAAAAAT
TCAAAATTTTCGGGTTTATTACAGGGACAGCAGAGATCCAGTTTGGAAAGGACCAGCAAA
GCTTCTCTGGAAAGGTGAAGGGGCAGTAGTAATACAAGACAATAGTGACATAAAAGTAGT
GCCAAGAAGAAAAGCAAAGATCATTAGGGATTATGGAAAACAGATGGCAGGTGATGATTG
TGTGGCAAGTAGACAGGATGAGGATTAAAGCATGGAAAAGCTTAGTAAAACACCATATGT
ATATTTCAAAGAAAGCTAGGAAATGGTTCTATAGACATCACTATGAAAGCACTCATCCAA
AAATAAGTTCAGAAGTACACATCCCACTAGGA
>Sample_17
TTTTATTTTGACTAGCGGAGGCTAGAAGGAGAGAGATGGGTGCGAGAGCGTCAGTATTAA
GAGGCGAAAAATTAGATAGATGGGAAAAAATTAGATTAAGGCCAGGGGGAAAGAAAAAAT
ATATGCTAAAACACTTAATATGGGCAAGCAGGGAGCTGGAAAAATTTGCACTTAACCCTG
GTCTTATGGAAACAGCAGATGGCTGTAAACAGCTAATACAACAGCTACACCCAGCTCTCC
AGACAGGAACAGAGGAACTTAGATCATTGTACAACACAATAGCAACTCTCTRTTGTGTGC
ATAGGAAGATAGAGGTAAAAGACACCAAGGAAGCCTTAGACAAGATAGAGGAAGAACAAA
ACAAATGTCAGCAAAAAACACARCAGGCAGAAGCAGCAGCGGCTGGCGGAAAGATCAGTC
AAAATTATCCTATAGTACAGAATCTTCAAGGGCAAATGGTCCATCAGTCCCTATCACCTA
GAACTTTGAATGCATGGGTAAAAGTAATAGAGGAGAAGGCTTTTAGCCCAGAGATAATAC
CCATGTTTACAGCATTATCAGAAGGAGCCACCCCACAAGATCTAAACACAATGTTAAATA
CAGTGGGGGGACATCAAGCAGCCATGCAAATGTTRAAAGATACCATCAATGAGGAGGCTG
CAGAATGGGATAGATTACATCCAGTGCATGCAGGGCCTGTTGCACCAGGCCAATTGAGGG
AACCTAGGGGAAGTGATATAGCAGGAACAACTAGTAATCTTCAGGAACAAATAGCATGGA
TGACAAACAACCCACCTGTTCCAGTGGGAGACATCTACAAAAGATGGATMATTCTGGGGT
TAAATAAAATAGTAAGAATGTATAGCCCTGTCAGCATTTTGGACATAAAACAAGGGCCAA
AGGAACCYTTTCGAGACTATGTAGACCGGTTCTTTAAAGCTTTAAGAGCTGAACAGGCTA
CMCAAGATGTAAAAAATTGGATGACAGACACCTTGTTGGTCCAAAATGCAAACCCAGACT
GTAAGAGCATTTTAAAAGCATTAGGAACAGGGGCTACATTAGAAGAAATGATGACAGCAT
GTCAGGGAGTGGGAGGACCTAGTCACAAAGCAAGAGTATTGGCTGAGGCAATGAGCCAAG
CAAACAGTAACATAATGATGCAGAGAAGCAATTTTAAAGGTCCTAGGAGAATTGTTAAAT
GYTTCAATTGTGGCAAGGARGGGCACATAGCCAAAAATTGCAGGGCCCCTAGGAAAAAGG
GCTGTTGGAAATGTGGAAAGGAAGGACACCAAATGAARGAYTGYACYGARAGACAGGCTA
ATTTTTTAGGGAGAMTCTGGCCTTCCCACAAGGGGAGGCCAGGGAATTTCCTTCAGAGCA
GACCAGAGCCAACAGCCCCACCAGCAGAGCCAACAGCTCCKCCAGCAGAGAGCTTCAGGT
TCGAGGGGACAACCCCTGCTCCGAAGCAGGAGCCGAGGGACAGGGAACCCTTAACTTCCC
TCAAATCACTCTTTGGCAGCGACCCCTTGTCACAATAAAAATAGGGGGTCAAATAAAGGA
GGCTCTCTTAGACACAGGAGCAGATGATACAGTATTAGAAGAAATAAATTTGCCAGGAAA
ATGGAAACCAAAAATGATAGGAGGAATTGGAGGTTTTATCAAAGTAAGACAGTATGATCA
AATATCTATGGAAATTTGTGGAAAAAAGGCTATAGGTACAGTATTAGTGGGACCTACACC
TGTCAACATAATTGGAAGAAATCTGTTGACTCAGCTTGGTTGYACACTAAATTTTCCAAT
TAGTCCCATTGAAACTGTACCAGTAAAATTGAAACCAGGAATGGATGGCCCAAAAGTTAA
ACAATGGCCATTGACAGAAGAGAAAATAAAAGCATTAACAGAAATTTGTGCAGAAATGGA
AAAGGAAGGAAAGATTACAAAAATTGGGCCTGARAATCCATAYAACACTCCAGTATTTGC
CATAAAAAAGAARGACAGTACTAAGTGGAGAAAATTAGTAGATTTCAGGGAACTTAATAA
AAGAACTCAAGAYTTTTGGGAAGTYCAATTAGGAATACCACACCCAGCAGGGTTAAAAAA
GAAAAAATCAGTGACAGTACTGGATGTGGGGGATGCATATTTTTCAGTTCCTTTAGATGA
AGGCTTCAGAAAATATACTGCATTCACCATACCTAGTATAAACAATGAAACACCAGGAAT
CAGATATCAATATAATGTGCTTCCACAGGGATGGAAAGGATCACCAGCAATATTCCAGAG
TAGCATGACAAAAATCTTAGAGCCCTTTAGAGCACAAAACCCAGAAATAGTCATCTATCA
ATAYATGGATGACTTGTATGTAGGATCTGATTTAGAAATAGGGCAACATAGAGCAAAAAT
AGAGGARTTAAGAGAACATYTRTTAAAGTGGGGATTCACCACACCAGACAAGAAACATCA
GAARGAACCCCCATTTCAGTGGATGGGGTATGAACTCCATCCTGATAAATGGACAGTACA
GCCTATACAGYTGCCAGAAAAGGATAGCTGGACTGTCAATGATATACAGAAGTTAGTGGG
AAAATTAAACTGGGCAAGCCAGATTTATGCAGGGATTAAAGTAAAGCAACTTTGTAAACT
CCTCAGGGGGACCAAAGCACTAACAGACGTAGTACCACTAACTGAAGAAGCAGAATTAGA
ATTGGCAGAAAACAGGGAAATTCTAAAAGAACCAGTACATGGAGTATATTATGAYCCATC
AAAAGAATTGATAGCTGAAATACAAAAACAGGGARATGACCAATGGACATATCAAATTTA
YCAAGAACCATTCAAAAATCTGAAAACAGGAAAGTATGCAAAAATGAGAACTGCCCACAC
TAATGATGTAAGACAGTTAGYAGAKGCAGTRCAAAARGTAACCTTGGAATGCATAGTAAT
ATGGGGAAAGACTCCTAAATTTAGATTACCCATCCAAAAAGAAACATGGGAGACATGGTG
GACAGATTATTGGCAAGCCACCTGGATTCCTGAGTGGGAGTTTGTGAATACCCCTCCCCT
AGTAAARTTATGGTACCAACTGGAGMAAGAACCCATAGCAGGAGCAGAAACTTTCTATGT
AGATGGAGCAGCTAATAGAGAAACYAAGTTAGGAAAAGCAGGGTATGTTACTGACAGAGG
GAGGCAGAAAGTAATTTCTATAAATGAAACAACAAATCAGAAGACTGAATTGCAGGCAAT
TCAGCTAGCTTTGCAAGATTCAGAATCAGAAGTAAACATAGTAACAGACTCACAGTATGC
AYTAGGAATCATTCARGCACAACCAGATAAGAGTGAATCAGARTTAGTCAACCAAATAAT
AGAACAATTAATAAGAAAGGAAAGAGTTTACCTGTCATGGGTACCAGCACATAARGGRAT
TGGAGGAAATGAACAAGTAGATAAATTAGTAAGCAGTGGAATCAGGAAAGTACTGTTTCT
AGATGGRATAGATAAGGCTCAAGAAGAGCATGAAAAGTATCACAGYAATTGGAGAGCAAT
GGCTAGTGAGTTTAATCTGCCACCTRTAGTAGCAAAAGAAATAGTAGCCAGCTGTGATAA
RTGCCAGCTAAAAGGAGARGCCATGCATGGGCAAGTAAATTGTAGTCCAGGAATATGGCA
ATTGGATTGCACACACTTAGAAGGGAAAATCATCATAGTAGCAGTCCATGTAGCCAGTGG
CTACATAGAAGCAGAAGTTATCCCAGCAGAAACAGGACAAGAAACAGCATACTATGTACT
AAAACTAGCAGGAAGATGGCCAGTCAAAGTAATACATACAGACAATGGCCCTAACTTCAC
CAGTAATGCAGTYAAGGCAGCCTGTTGGTGGGCAGGTATCCAACAGGAATTTGGAATTCC
CTACAATCCCCAAAGTCAGGGAGTAGTAGAATCCATGAATAARGAATTAAAGAAAATCAT
AGAGCAGGTAAGAGATCAAGCTGAGCACCTCAAGACAGCAGTACAAATGGCAGTATTCAT
TCACAATTTTAAAAGAAAAGGGGGGATTGGGGGGTACAGTGCAGGGGAAAGAATAATAGA
YATAATAGCAACAGATATACAAACTAAAGAATTACAAAAACAAATTACAAAAATTCAAAA
CTTTCGGGTTTATTACAGAGACAGCAGAGACCCTGTTTGGAAAGGACCAGCCAAACTCCT
CTGGAAAGGTGAAGGGGCAGTAGTCATACAAGAKAATAGTGAAATAAAAGTAGTACCAAG
GAGGAAAGCAAAAATCATTAGGGACTATGGAAAACAGATGGCAGGCGCTGATTGTGTGGC
AGGTAGACAGGATGAGGATTAGAACATGGAATAGTTTAGTAAAGCATCATATGYATATTT
CAAAAAGAGCTAGTAAATGGTTTTACAGACATCATTTTGAAAGCAGACATCCAAAAATAA
GTTCAGAAGTACACATCCCCACTAGGA
>Sample_18
GAGTACGCCGAAAACTTTGACTAGCGGAGGCTAGAAGGAGAGAGATGGGTGCGAGAGCGT
CGGTATTAAGCGGGGGAAAATTAGATAGATGGGAAAGAATTCGGTTAAGGCCAGGGGGAA
AGAAAAAATATCAGTTAAAACATATAGTATGGGCAAGCAGGGAACTAGAACGATTCGCAG
TCAATCCCGGCCTGTTAGAAACATCAGAAGGCTGTAGACAAATACTGGGACAATTACAAC
CATCCCTTCAGACAGGATCAGAAGAACTTAAATCATTATATAATGCAGTAGCAGTCCTCT
ATTGTGTACACCAAGGGATAGAGGTAAAAGACACCAAGGAAGCTCTAGACAAAATAGAGG
AAGAGCAAAACAAAAGTAAGAAAMAGGTACAGCAGGCAACAGCTGACACAGGGAACAGCA
GCACGGTCAGCCAAAATTACCCTATAGTGCAGAACCTACAGGGACAAATGGTACATCAGG
CCATATCACCTAGAACTTTAAATGCATGGGTAAAAGTAATAGAAGAGAAGGCTTTYAGCC
CAGAAGTAATACCCATGTTTGCAGCATTATCAGAAGGAGCCACCCCACAAGATTTAAACA
CCATGCTAAACACAGTGGGGGGACACCAAGCAGCAATACACATGTTAAAAGAGACCATCG
ATGAGGAAGCTGCAGAATGGGATAGATTGCATCCACCGCAGGCAGGGCCTGTTGCACCAG
GTCAGATAAGGGATCCAAGGGGAAGTGATATAACAGGATCTACTAGTAACCTTCAGGAAC
AAATAACATGGATGACAAGTAATCCGCCTATCCCAGTAGGAGAAATCTATAAAAGGTGGA
TAATTCTGGGATTAAATAAAATAGTAAGGATGTATAGTCCTATCAGCATTCTGGACATCA
GACAAGGACCAAAAGAGCCCTTTAGAGACTATGTAGACCGGTTCTATAAAACTCTAAGAG
CCGAGCAAGCTTCACAAGAGGTAAAAAATTGGATGACAGAAACCTTGCTGRTCCAAAATT
CGAACCCAGATTGTAAAACTATTTTAAAAGCAYTGGGACCAGCAGCTACATTAGAGGAAA
TGATGACAGCATGTCAGGGAGTGGGAGGACCCGGCCACAAAGCAAGAGTTTTGGCGGAAG
CAATGAGCCAAGTAACAAGTCCAGCTACCATAATGATGCAGAAAGGCAATTTTAAGAACC
AAAGAAGGAGTGTTAAGTGTTTCAATTGTGGCAAAGAAGGGCACATAGCCAAAAATTGCA
GGGCCCCTAGAAAAAAAGGCTGTTGGAAATGTGGAAAGGAAGGACACCAAATGAAAGATT
GTACTGAGAGACAGGCTAATTTTTTAGGGAAGATCTGGCCTTCCTACAAGGGAAGGCCAG
GGAACTTTCTTCAGAACAGACCAGAGCCATCAGCCCCACCAGAAGAGAGCTTCAGGTTTG
GGGAGACAACAACTCCCTCTCAGAAGCAGGAGCATATAGACAAGGAGATGTATCCTTTAG
CCTCCCTCAAATCACTCTTTGGCAACGACCACTCGTCACAATAAAGATAGGGGGGCAATT
AAAGGAAGCTTTATTAGATACAGGAGCAGATGATACAGTATTAGAAGAAATRAATTTGCC
AGGAAGATGGAAACCAAAAATGATAGGGGGAATTGGAGGTTTTATCAAAGTAAGACAGTA
TGATCAAATAATGGTGGAAATTGCTGGACATAAGGCTATAGGTACAGTGTTAATAGGACC
TACACCTGTCAACATAATTGGAAGAAATCTGTTGACTCAGCTTGGTTGCACTTTAAATTT
TCCCATTAGTCCTATTGAGACTGTACCAGTAAAGTTAAAGCCAGGAATGGATGGCCCAAA
AGTTAAACAATGGCCATTGACAGAAGAGAAAATAAAAGCACTAATAGAAATTTGTACAGA
AATGGAAAAGGAAGGAAAAATTTCAAAAATTGGGCCTGAAAATCCATACAATACTCCAGT
ATTTGCCATAAAGAAAAAAGACAGTACTAAATGGAGAAAATTAGTAGATTTCAGAGAACT
TAATAAGAGAACTCAAGACTTCTGGGAAGTTCAATTAGGAATACCACATCCCGCAGGGTT
AAAGAAGAAAAAATCAGTAACAGTACTGGATGTGGGTGATGCATATTTTTCAGTTCCCTT
ACATGAAGATTTTAGRAAGTATACTGCATTTACCATACCTAGCATAAACAATGAGACACC
AGGAATTAGRTATCAGTACAATGTGCTTCCACAGGGATGGAAAGGATCACCAGCAATATT
CCAAAGTAGCATGACAAAAATCTTAGAACCTTTTAGAAAACAAAATCCAGAAATAGTTAT
CTATCAATACGTGGATGACTTGTATGTAGGATCTGACTTAGAAATAGGGCAACATAGAAC
AAAAATAGAGGAACTGAGACAACATCTGTTGAGGTGGGGACTTACCACACCAGATAAAAA
ACATCAGAAAGAACCTCCATTTCTTTGGATGGGTTATGAACTACATCCTGATAAATGGAC
AGTACAGCCTATAGAGCTGCCAGAAAAAGAAAGTTGGACTGTCAATGACATACAGAAGTT
AGTGGGAAAACTRAATTGGGCAAGTCAGATTTATGCTGGGATTAAGGTAAAGCACTTATG
TAAACTCCTTAGAGGAACCAAATCACTAACAGAAGTAGTACCACTAACAGAAGAAGCAGA
GCTAGAACTGGCAGAAAACAGGGAAATTCTAAAAGAACCAGTGCATGGARTGTATTATGA
CCCATCAAAAGACTTAATAGCAGAAATACAAAAGCAGGGGCAAGGCCAATGGACTTATCA
ATTTTATCAAGAGCCATTTAAAAYTCTGAAAACAGGGAAATATGCAAGATCAAGGGGTGC
CCACACTAATGATGTAAAACAATTGACAGAGGCAGTGCAAAAAATAACCACAGAAGGCAT
AGTAATATGGGGAAAGATTCCTAAATTTAGACTACCCATACAAAAAGAGACATGGGAAAC
ATGGTGGACAGAATATTGGCAAGCCACCTGGATTCCTGAGTGGGAATTTGTCAACACCCC
TCCCCTAGTGAAGTTATGGTACCAGTTAGAGACAGAACCTATAATAGGAGCAGAAACTTT
CTATGTAGATGGAGCAGCTAGCAGGGAGACCAGATTAGGAAAAGCAGGATATGTTACTGA
CCGAGGAAGACAAAAAGTTATCTCCCTAACTGACACAACAAATCAGAAAACTGAGTTACA
AGCAATTTATCTAGCGTTGCAAGATTCAGGATCAGAAGTAAACATAGTAACAGACTCACA
ATATGCATTGGGAATCATTCAAGCACAACCAGACAAAAGTGAATCAGAATTGGTCAATCA
AATAATAGAACAGTTAATAAGGAAGGAAAAGATCTACCTGACATGGGTACCAGCACACAA
AGGAATTGGAGGAAATGAACAAGTAGATAAATTAGTCAGTAATGGAATCAGAAGAGTACT
ATTTCTARATGGAATAGATAAGGCCCAAGAAGAACATGAGAAATATCACAGTAATTGGAG
AGCAATGGCTAGTGATTTTAATCTGCCACCTRTAGTAGCAAAAGAAATAGTAGCCAGCTG
TGATAAATGTCAGCTAAAAGGAGAAGCTATGCATGGACAAGTAGACTGTAGTCCAGGAAT
ATGGCAACTAGATTGTACTCATTTAGAAGGAAAAATTATCCTGGTAGCAGTTCATGTAGC
CAGTGGGTATATAGAAGCAGAAGTTATTCCAGCAGAAACAGGGCAGGAAGCAGCATACTT
TCTTTTAAAATTAGCAGGAAGGTGGCCAGTAAAAACACTACATACAGACAATGGTAGCAA
TTTCACCAGTGCTGCATTTAAGGCCGCCTGTTGGTGGGCGGGGATCAAGCAGACATTTAG
CATTCCCTACAATCCCCAAAGTCATGGAGTAGTAGAATCTATGAATAATGAGTTAAAGAA
AATTATACAACAGATAAGAGATCAGGCTGAACATCTTAAAACAGCAGTACAAATGGCAGT
ATTCATCCACAATTTTAAAAGAAAAGGGGGGATTGGGGGGTACAGTGCAGGGGAAAGAAT
AGTGGACATAATAGCAACAGACATACAAACAAGAGAACTACAAAAACAAATTACAAAAAT
TCAAAATTTTCGGGTTTATTACAGGGACAGCAGAGATCCAGTTTGGAAAGGACCAGCAAA
GCTTCTCTGGAAAGGTGAAGGGGCAGTAGTAATACAAGACAATAGTGACATAAAAGTAGT
GCCAAGAAGAAAAGCAAAGATCATTAGGGATTATGGAAAACAGATGGCAGGTGATGATTG
TGTGGCAAGTAGACAGGATGAGGATTAAAGCATGGAAAAGCTTAGTAAAACACCATATGT
ATATTTCAAAGAAAGCTAGGAAATGGTTCTATAGACATCACTATGAAAGCACTCATCCAA
AAATAAGTTCAGAAGTACACATCCCACTAGGA
>Sample_19
GAGTACGCCAATTTTWTTTTGACTAGCGGAGGCTAGAAGGAGAGAGATGGGTGCGAGAGC
GTCAGTATTAAGAGGCGAAAAATTAGATAGATGGGAAAAAATTAGATTAAGGCCAGGGGG
AAAGAAAAAATATATGCTAAAACACTTAATATGGGCAAGCAGGGAGCTGGAAAAATTTGC
ACTTAACCCTGGTCTTATGGAAACAGCAGATGGCTGTAAACAGCTAATACAACAGCTACA
CCCAGCTCTCCAGACAGGAACAGAGGAACTTAGATCATTRTACAACACAATAGCAACTCT
CTATTGTGTGCATAGGAAGATAGAGGTAAAAGACACCAAGGAAGCCTTAGACAAGATAGA
GGAAGAACAAAACAAATGTCAGCAAAAAACACARCAGGCAGAAGCAGCAGCGGCTGGCGG
AAAGATCAGTCAAAATTATCCTATAGTACAGAATCTTCAAGGGCAAATGGTCCATCAGTC
CCTATCACCTAGAACTTTGAATGCATGGGTAAAAGTAATAGAGGAGAAGGCTTTTAGCCC
AGAGATAATACCCATGTTTACAGCATTATCAGAAGGAGCCACCCCACAAGATCTAAACAC
AATGTTAAATACAGTGGGGGGACATCAAGCAGCCATGCAAATGTTRAAAGATACCATCAA
TGAGGAGGCTGCAGAATGGGATAGATTACATCCAGTGCATGCAGGGCCTGTTGCACCAGG
CCAATTGAGGGAACCTAGGGGAAGTGATATAGCAGGAACAACTAGTAATCTTCAGGAACA
AATAGCATGGATGACAAACAACCCACCTGTTCCAGTGGGAGACATCTACAAAAGATGGAT
MATTCTGGGGTTAAATAAAATAGTAAGAATGTATAGCCCTGTCAGCATTTTGGACATAAA
ACAAGGGCCAAAGGAACCYTTTCGAGACTATGTAGACCGGTTCTTTAAAGCTTTAAGAGC
TGAACAGGCTACMCAAGATGTAAAAAATTGGATGACAGACACCTTGTTGGTCCAAAATGC
AAACCCAGACTGTAAGAGCATTTTAAAAGCATTAGGAACMGGGGCTACATTAGAAGAAAT
GATGACAGCATGTCAGGGAGTGGGAGGACCTAGTCACAAAGCAAGAGTATTGGCTGAGGC
AATGAGCCAAGCAAACAGTAACATAATGATGCAGAGAAGCAATTTTAARGGTCCTAGGAG
AATTGTTAAATGYTTCAATTGTGGCAAGGARGGGCACATAGCCAAAAATTGCAGGGCCCC
TAGGAAAAAGGGCTGTTGGAAATGTGGAAAGGAAGGACACCAAATGAARGACTGYACTGA
GAGACAGGCTAATTTTTTAGGGAGAMTCTGGCCTTCCCACAAGGGGAGGCCAGGGAATTT
CCTTCAGAGCAGACCAGAGCCAACAGCCCCACCAGYAGAGCCAACAGCYCCGCCAGCAGA
GAGCTTCAGGTTCGAGGGGACAACCCCTGCTCCGAAGCAGGAGCCGAGGGACAGGGAACC
CTTAACTTCCCTCAAATCACTCTTTGGCAGCGACCCCTTGTCACAATAAAAATAGGGGGT
CAAATAAAGGAGGCTCTCTTAGACACAGGAGCAGATGATACAGTATTAGAAGAAATAAAT
TTGCCAGGAAAATGGAAACCAAAAATGATAGGAGGAATTGGAGGTTTTATCAAAGTAAGA
CAGTATGATCAAATATCTATGGAAATTTGTGGAAAAAAGGCTATAGGTACAGTATTAGTG
GGACCTACACCTGTCAACATAATTGGAAGAAATCTGTTGACTCAGCTTGGTTGYACACTA
AATTTTCCAATTAGTCCCATTGAAACTGTACCAGTAAAATTRAAACCAGGAATGGATGGC
CCAAAAGTTAAACAATGGCCATTGACAGAAGAGAAAATAAAAGCATTAACAGAAATTTGT
GCAGAAATGGAAAAGGARGGAAAGATTACAAAAATTGGGCCTGARAATCCATAYAACACT
CCAGTATTTGCCATAAAAAAGAARGACAGTACTAAGTGGAGAAAATTAGTAGATTTCARG
GAACTTAATAAAAGAACTCAAGAYTTTTGGGAAGTYCAATTAGGAATACCACACCCAGCA
GGGTTAAAAAAGAAAAAATCAGTGACAGTACTGGATGTGGGGGATGCATATTTTTCAGTT
CCTTTAGATGAAGGCTTCAGAAAATATACTGCATTCACCATACCTAGTATAAACAATGAA
ACACCAGGAATCAGATATCAATATAATGTGCTTCCACAGGGATGGAAAGGATCACCAGCA
ATATTCCAGAGTAGCATGACAAAAATCTTAGAGCCCTTTAGAGCACAAAACCCAGAAATA
GTCATCTATCAATAYATGGATGACTTGTATGTAGGATCTGATTTAGAAATAGGGCAACAT
AGAGCAAAAATAGAGGARTTAAGAGAACAYYTRTTAAAGTGGGGATTCACCACACCAGAC
AAGAAACATCAGAARGAACCCCCATTTCAGTGGATGGGGTATGAACTCCATCCTGATAAA
TGGACAGTACAGCCTATACAGYTGCCAGAAAAGGATAGCTGGACTGTCAATGATATACAG
AAGTTAGTGGGAAAATTAAACTGGGCAAGCCAGATTTATGCAGGGATTAAAGTAAAGCAA
CTTTGTAAACTCCTCAGGGGGACCAAAGCACTAACAGACGTAGTACCACTAACTGAAGAA
GCAGAATTAGAATTGGCAGAAAACAGGGAAATTCTAAAAGAACCAGTACATGGAGTATAT
TATGAYCCATCAAAAGAATTGATAGCTGAAATACAAAAACAGGGARATGACCAATGGACA
TATCAAATTTAYCAAGAACCATTCAAAAATCTGAAAACAGGAAAGTATGCAAAAATGAGA
ACTGCCCACACTAATGATGTAAGACAGTTAGCAGATGCAGTRCAAAARGTAACCTTGGAA
TGCATAGTAATATGGGGAAAGACTCCTAAATTTAGATTACCCATCCAAAAAGAAACATGG
GAGACATGGTGGACAGATTATTGGCAAGCCACCTGGATTCCTGAGTGGGAGTTTGTGAAT
ACCCCTCCCCTAGTAAARTTATGGTACCAACTGGAGMAAGAACCCATAGCAGGAGCAGAA
ACTTTCTATGTAGATGGAGCAGCTAATAGAGAAACYAAGTTAGGAAAAGCAGGGTATGTT
ACTGACAGAGGAAGGCAGAAAGTAATTTCTATAAATGAAACAACAAATCAGAAGACTGAA
TTGCARGCAATTCAGCTAGCTTTGCAAGATTCAGRATCAGAAGTAAACATAGTAACAGAC
TCACAGTATGCAYTAGGAATCATTCARGCACAACCAGATAAGAGTGAATCAGAGTTAGTC
AACCAAATAATAGAACAATTAATAAGAAAGGAAAGAGTTTACCTGTCATGGGTACCAGCA
CATAARGGAATTGGAGGAAATGAACAAGTAGATAAATTAGTAAGCAGTGGAATCAGGAAA
GTACTGTTTCTAGATGGRATAGATAAGGCTCAAGAAGAGCATGAAAAGTATCACAGYAAT
TGGAGAGCAATGGCTAGTGARTTTAATCTGCCACCTRTAGTAGCAAAAGAAATAGTAGCC
AGCTGTGATAARTGCCAGCTAAAAGGAGARGCCATRCATGGGCAAGTAAAYTGTAGTCCA
GGAATATGGCAATTGGATTGCACACACTTAGAAGGGAAAATCATCATAGTAGCAGTCCAT
GTAGCCAGTGGCTACATAGAAGCAGAAGTTATCCCAGCAGAAACAGGACAAGAAACAGCA
TACTATGTACTAAAACTAGCAGGAAGATGGCCAGTCAAAGTAATACATACAGACAATGGC
CCYAACTTCACCAGTAATGCAGTYAAGGCAGCCTGTTGGTGGGCAGGTATCCAACAGGAA
TTTGGAATTCCCTACAATCCCCAAAGTCAGGGAGTAGTAGAATCCATGAATAARGAATTA
AAGAAAATCATAGAGCAGGTAAGAGATCAAGCTGAGCACCTCAAGACAGCAGTACAAATG
GCAGTATTCATTCACAATTTTAAAAGAAAAGGGGGGATTGGGGGGTACAGTGCAGGGGAA
AGAATAATAGAYATAATAGCAACAGATATACAAACTAAAGAATTACAAAAACAAATTACA
AAAATTCAAAACTTTCGGGTTTATTACAGAGACAGCAGAGACCCTGTTTGGAAAGGACCA
GCCAAACTCCTCTGGAAAGGTGAAGGGGCAGTAGTCATACAAGAKAATAGTGAAATAAAA
GTAGTACCAAGGAGGAAAGCAAAAATCATTAGGGACTATGGAAAACAGATGGCAGGCGCT
GATTGTGTGGCAGGTAGACAGGATGAGGATTAGAACATGGAATAGTTTAGTAAAGCATCA
TATGCATATTTCAAAAAGAGCTAGTAAATGGTTTTACAGACATCATTTTGAAAGCAGACA
TCCAAAAATAAGTTCAGAAGTACACATCCCACTAGGA
>Sample_20
GCGACTGGTTGAGTACGCCAATTTTTATTTGACTAGCGGAGGCTAGAAGGAGAGAGATGG
GTGCGAGAGCGTCAATATTAAGAGGGGGAAAATTAGATAAATGGGAAAGAATTAGGTTAA
GGCCAGGGGGAAAGAAAACATATATGATAAAACACTTAGTATGGGCAAGCAGGGAGCTGG
AAAGATTTGCACTTAACCCTGGCCTCTTAGAGACRKCAGACGGATGTAAACAAATAATAA
AACAGYTACAGCCAGCTCTTAACACAGGAACAGAGGAATTGAAATCATTATATAACACAG
TGGCAGTGCTCTAYTGTGTACATAACAACATAGAGGTACGAGACACCAAGGAAGCCTTAG
ACARGATAGAGGAAGAACAAAAGAAATGTCAGCAAAAAACACAGCAGGCAAAAGCGGCTG
ACGAAAAGGTCAGTCAAAACTAYCCTATAGTGCAGAATTTTCAAGGACAAATGGTACACC
AGGCCATATCACCTAGAACTTTGAATGCCTGGGTAAAAGTAGTAGAGGAGAAGGCCTTCA
GCCCAGAGGTAATACCCATGTTTACAGCTTTATCAGAAGGGGCCACTCCATCAGATTTAA
ACTCCATGTTAAACACTATAGGGGGACATCAAGCAGCCATGCAAATGTTAAAAGATACCA
TCAATGAGGAGGCTGCAGAATGGGATAGGACACATCCAGTACATGCAGGGCCTGCTGCAC
CAGGCCAAATAAGAGAACCAAGGGGAAGTGACATAGCAGGAACTACTAGTACCCTTCAGG
AACAGGTAGCATGGATGACAAGTAACCCACCTGTCCCAGTAGGAGACATCTATAAAAGAT
GGATAATTCTAGGATTAAATAAAATAGTAAGAATGTATAGCCCTGTTAGCATTTTGGACA
TAAAACAAGGACCAAAGGAACCCTTTAGAGACTATGTAGACCGGTTCTTTAAAACTTTGA
GAGCTGAACAGGCTACACAAGAGGTAAARAATTGGATGACAGACACCTTGTTGGTCCAAA
ATGCTAACCCAGATTGTAAAACCATATTAAAAGCATTAGGACCAGGGGCTTCAATAGAAG
AAATGATGACAGCATGTCAGGGAGTGGGTGGACCTAGCCACAAAGCTAGGGTTTTAGCTG
AGGCAATGAGCCAAGCAAATAACTCACACATAATGATGCAGAAAAGCAATTTTAAAGGCA
GTAGAAAAATTAAATGTTTCAACTGTGGCAAGGAAGGACACTTGGCCAGAAATTGCAGGG
CCCCTAGGAAAAAAGGCTGTTGGAAATGTGGAAGGGAGGGACACCAAATGAAAGATTGTA
CTGAGAGACAGGCTAATTTTTTAGGGAAAATTTGGCCTTCCCACAAGGGGAGGCCGGGGA
ATTTCCTTCAGAGCAGACCAGAGCCCTCAGCCCCACCAGCAGAGAGCTTCAGGTTCGAGG
AAACAACCCCTGCTCCGAAGCAGGAGTCGAARGACAGGGATCCCTACAGGGAACCCTTAA
CTTCCCTCAAATCACTCTTTGGCAACGACCCCTTGTTACAATAAGAGTAGGGGGCCAAAT
AAAGGAGGCTCTCTTAGATACAGGAGCAGATGATACAGTATTAGAAGAAATAAATTTGCC
AGGAAAATGGAAACCAAAAATGATAGGAGGAATTGGAGGYTTTATCAAAGTAAGACAGTA
TGATCAAATACTTATAGAAATTTGTGGAAAAAAGGCTATAGGTTCAGTATTAGTAGGACC
CACACCTGTCAACATAATTGGAAGAAATATGTTGACTCAGCTAGGATGCACACTAAATTT
TCCAATTAGTTCCATTGAAACTGTACCAGTAAAATTAAAGCCAGGAATGGATGGCCCAAA
GGTTAAACAATGGCCATTGACAGAAGAAAAAATAAAAGCATTAACAGCAATTTGTGAAGA
AATGGAGAAGGAAGGAAAAATTACAAAAATTGGGCCTGAAAATCCATATAACACTCCAGT
GTTTGCCATAAAAAAGAAGGACAGTACTAAGTGGAGAAAACTAGTAGATTTCAGGGAACT
CAATAAAAGAACTCAAGACTTTTGGGAAGTTCAATTAGGAATACCACACCCAGCAGGGTT
AAAAAAGAAGAAATCAGTGACAGTGCTAGATGTGGGGGATGCATATTTTTCAGTTCCTTT
ACATGAGGACTTCAGGAAGTATACTGCATTCACCATACCTAGTATAAACAATGAAACACC
AGGGATTAGATATCAATACAATGTGCTACCACAGGGATGGAAAGGATCACCATCAATATT
CCAGAGTAGCATGACAAAAATCTTAGAGCCCTTTAGAGCAAAAAAYCCAGAAATAGTTAT
CTATCAATATATGGATGACTTATATGTAGGATCTGATTTAGAAATAGTRCAACATAGRGC
AAAAATAGAGGAGTTAAGAGAACACTTATTGAGATGGGGATTTACCACACCAGACAAGAA
ACATCAGAAAGAACCCCCATTTCTTTGGATGGGGTATGAACTCCATCCTGACAAATGGAC
AGTACAGCCTATACAGCTGCCAGAAAAAGATAGCTGGACTGTCAATGATATACAGAAGTT
AGTGGGAAAATTRAACTGGGCAAGTCAGATTTACCCAGGGATCAAAGTAAAGCAAATGTG
TAGACTCCTTAGGGGAACCAAAGCACTAACAGAAGTAGTACCACTGACTGAAGAAGCAGA
ATTAGAATTGGCAGAGAACAGGGAAATTCTAAAAGAACCAGTACATGGGGTATATTATGA
CCCAGCAAAAGACTTAATAGCAGAAATACAGAAACAGGGGAAYGATCAATGGACATATCA
AATTTACCAAGAACCATTCAAAAACTTGAAAACAGGAAAGTATGCAAAAATGAGGACTGC
CCACACTAATGATGTAAAACAGTTAACAGAGGCAGTGCAAAAAATAGCCTTGGAAAGCAT
AGTAATATGGGGAAAGATTCCTAAATTTAGACTACCCATCCAAAAAGAAACATGGGAGAC
ATGGTGGACAGACTATTGGCAAGCCACATGGATTCCTGAGTGGGAGTTCGTTAATACCCC
TCCCCTAGTAAAATTATGGTACCAGCTGGAGAAAGAACCCATAGCAGGAGCAGAAACTTT
CTATGTAGATGGAGCAGCTAACAGGGAAACTAAAATAGGAAAAGCAGGGTATGTCACTGA
CAGAGGAAGGCAGAAAATTATCTCTCTAACAGAGACAACAAATCAGAAGACTGAGTTACA
AGCAATTCARTTAGCTTTGCAAGAYTCAGGATYAGAAGTAAATATAGTGACAGACTCACA
GTATGCATTAGGAATCATCCAAGCACAACCAGATAAGAGTGAATCAGAGTTAGTCAATCA
AATAATAGAGCAGTTAGTAAAAAAGGAAAGGATCTACCTGTCATGGGTACCAGCACATAA
AGGAATTGGAGGAAATGAACAAGTAGATAAATTAGTAAGTAATGGAATCAGGAAAGTGCT
GTTTCTAGATGGAATAGATAAGGCTCAAGAAGAACATGAAAAATATCAYAACAATTGGAG
GGCAATGGCTAGTGATTTTAATCTGCCACCCATAGTAGCAAAAGAAATAGTAGCCAACTG
TGATAAATGCCAGCTAAAAGGAGAAGCCATGCATGGACAAGTAGACTGTAGTCCAGGGAT
ATGGCAATTRGATTGYACACATTTAGAAGGAAAAGTCATCCTGGTAGCAGTCCACGTRGC
CAGTGGCTACATAGAGGCAGAAGTTATCCCAGCAGAAACAGGACAAGAGACAGCATATTT
TATACTAAAATTAGCAGGAAGATGGCCAGTCAAAGTAATACATACAGACAATGGCAGTAA
TTTCACCAGTAATACAGTTAAGGCAGCCTGTTGGTGGGCAGGTATCCAACAGGAATTTGG
AATTCCCTACAATCCCCAAAGTCAGGGAGTAGTAGAATCCATGAATAAAGAATTGAAGAA
AATCATAGGGCAGGTAAGAGAACAAGCTGAGCACCTTAAGACAGCAGTACAAATGGCAGT
ATTCATTCACAATTTTAAAAGAAAAGGGGGGATTGGGGGGTACTGTGCAGGGGAAAGGAT
AATAGACATAATAGCAACAGACATACAAACTAAAGAATTACAAAAACAAATTACAAAAAT
TCAAAATTTTCGGGTTTATTACAGAGACAGCAGAGACCCTATTTGGAAAGGACCAGCCAA
GCTACTCTGGAAAGGTGAAGGGGCAGTAGTGATACAAGATAATAGTGAAATAAAGGTAGT
ACCAAGGAGGAAAGCAAAAATCATCAAGGAMTATGGAAAACAGATGGCAGGGGCTGATTG
TGTGGCAGGTAGACAGGATGAAGATCAGAACATGGAMTAGTCTGGTAAAACACCATATGT
ATGTTTCAAAGAAAGCTAAGGGATGGTTCTATAGACATCATTATGAAAGCAGACATCCAA
GARTAAGTTCAGAAGTACACATCCCCACTAGGA
>Sample_21
GTACGCCATTTTTGACTAGCGGAGGCTAGAAGGAGAGAGATGGGTGCGAGAGCGTCGATA
TTAAGCGGGGGAAAATTAGATGCATGGGAAAAAATTCGGCTGAGGCCAGGAGGRAAAAAG
CAATATAAATTAAAGCATCTAGTATGGGCAAGCAGGGAACTAGAACGCTTTGCAGTTAAT
CCTGGCCTTTTAGARTCAGCAGARGGCTGTAGACAGATAATAGGACAGCTACAACCAAGT
CTCCAGACAGGATCAGARGAACTTAAATCTTTATATAAYACAGTGGCAGTCCTCTAYTGT
GTACACCAAAGGATAGAGATAAAAGACACCAAGGAAGCTCTAGATAAGATAGAGGAAGAA
CAAAACAAAAGTAAGAAAAARGCACAGCAAGCAGCAACTGACACAGGAARCAAYAACCAA
GTCAGTCAGAATTACCCTATAGTGCAGAATATKCAGGGGCAAATGGTACATCAGGCTCTA
TCACCCAGAACTTTAAATGCATGGGTGAAAGTAGTAGAAGARAAGGCTTTCAGCCCAGAA
GTAATACCTATGTTTACAGCATTATCAGAAGGAGCCACCCCACAAGATTTAAACACCATG
CTAAACACAGTGGGGGGACATCAAGCAGCTATGCAAATGTTGAAAGAAACCATCAATGAG
GAAGCTGCAGAATGGGAYAGATTGCATCCAGTGCATGCAGGGCCTATTGCACCAGGCCAG
ATGAGAGAACCAAGGGGAAGTGACATAGCAGGATCTACTAGTACCCTTCAGGAACAAATA
GCATGGATGACTAATAACCCACCCGTCCCAGTGGGGGAAATCTATAAAAGATGGATAATT
TTAGGAYTGAATAAAATAGTAAGAATGTATAGTCCTACCAGCATTCTAGACATAAAGCAA
GGACCAAAGGAACCTTTTAGAGATTATGTAGACCGGTTCTATAAAACTCTAAGAGCCGAG
CAAGCTTCACAGGAAGTAAAAAATTGGATGACAGARACCTTGTTGGTCCAAAATGCAAAC
CCAGATTGCAAAACTATTTTAAAAGCATTAGGACCAGCAGCTACATTAGAGGAAATGATG
ACAGCATGTCAGGGAGTGGGGGGACCCGGCCATAAAGCAAGGGTTTTGGCTGAAGCAATG
TGCCAGGTAACAACTCCAGCTGCAGTAATGATGCAGARAGGTAATTTTAGGRACCARAGR
AAAACTGTTAAGTGTTTCAATTGTGGCAAAGAAGGGCACATAGCCAAAAACTGCAGGGCY
CCTAGGAAAAAGGGCTGTTGGAAATGTGGAAAGGAAGGACACCAAATGAGAGATTGCACT
GAGAGACAGGCTAATTTTTTAGGGAGAATCTGGCCTTCCCACAAAGGAAGGCCAGGGAAT
TTTGTGCAGAACAGACTAGAGCCAACAGCCCCACCAATGGAGAGCTTCGGGTTTGGGGAR
AAGACAACTCCCCCTCAGAAACAGGAGGAGGTGGACAAGGAACTGTATCCTTTAGCTTCC
CTCAAATCACTCTTTGGCAACGACCCCTCGTCACAGTAAAAATAGGGGGGCAACTAAARG
AAGCCCTATTAGATACAGGAGCAGATGATACAGTAGTAGAAGAAATGTCTTTACCAGGAA
GATGGAAACCAAAAATGATAGGAGGAATTGGAGGTTTTATCAAAGTAAAACAATATGATC
AAGTGCAGGTAGAAATCTGTGGACATAAAGCTATAGGTACAGTATTAGTAGGACCYACAC
CTGTTAACATAATTGGAAGAAATCTAATGACTCARATTGGTTGCACCTTAAATTTTCCCA
TTAGTCCTATTGAAACTGTACCAGTAAAATTAAAGCCAGGAATGGATGGCCCAAAAGTTA
AACAATGGCCATTGACAGAAGAAAAAATAAAAGCATTARTAGAAATTTGTACAGAAATGG
AAAARGAAGGAAAAATTTCAAAGATTGGGCCTGAAAATCCATACAAYACTCCAGTATTTG
CCATAAAGAARAAAGACAGTACTAAATGGAGAAAATTGGTAGAYTTCAGAGAACTTAATA
AGAGAACTCAAGACTTCTGGGAAGTTCAATTAGGAATACCACATCCTGCAGGGTTAAAAA
AGAAAAAATCAGTAACAGTACTGGATGTGGGTGATGCATATTTTTCAGTTCCCTTGCATG
AGGACTTCAGGAAGTAYACTGCATTTACCATACCTAGTATAAACAATGAGACACCAGGRA
TTAGATATCAGTATAATGTGCTTCCACAGGGATGGAAGGGGTCACCAGCAATATTTCAAT
GTAGCATGACAAAAATCTTAGAGCCATTTAGAAAACAAAATCCAGACCTAGTGATCTATC
AATACATGGATGATTTGTATGTAGGATCTGACTTAGAAATAGGGCAGCATAGAACAAAAA
TAGAGGAGCTAAGACAACATTTGTTGAAATGGGGATTTACTACACCAGACAAAAAGCATC
AGAAAGAACCTCCATTCCTTTGGATGGGTTATGAACTCCATCCAGATAAATGGACAGTAC
AGCCTATAGTGCTGCCAGACAAGGACAGCTGGACTGTCAATGACATACAGAAGTTAGTGG
GAAAATTAAATTGGGCAAGTCAGATTTATCCAGGAATTAAAGTAAAGCAGTTATGTAAAC
TCCTAAGAGGAACTAAATCACTAACAGARGTARTACCACTAACAGCAGAGGCAGAGCTAG
AACTGGCAGAAAACAGRGARATTYTAAAAGAACCAGTACATGGAGTGTATTATGACCCAA
CAAAAGACTTAATAGCAGAATTACAGAAGCAGGGGGATGACCAATGGACATATCAGATTT
ATCAAGAGCCATTTAAAAATCTAAAGACAGGAAAATATGCAAAATCAAGGGGAGCACACA
CTAATGATGTAAAACAATTAACAGAAGCAGTGCAAAAAATAGCCCTAGAAAGCATAGTAA
TATGGGGAAAGACTCCTAAGTTTAGATTACCCATACAAAARGAAACATGGGAAACATGGT
GGACAGACTACTGGCAAGCCACCTGGATTCCTGAATGGGAGTTTGTCAATACCCCTCCCC
TAGTAAAATTATGGTATCAGTTAGAAAAAGAACCCATAGCTGGGGCAGAAACTTACTATG
TAGATGGGGCAGCTAATAGAGAAACCAAATTAGGAAAAGCAGGATATGTTACTGACAGAG
GAAGACAAAAGATTGTCTCACTTACTGACACAACAAATCAGAAAACTGAGTTACAAGCAA
TTTATCTAGCTTTACAGGATTCAGGATCAGARGTAAACATAGTAACAGATTCTCAATATG
CATTAGGAATTATTCAAGCACAACCAGATAAAAGTGAATCAGAGTTAGTTAATCAAATAA
TAGAGCAGTTAATAAAAAAGGAAAAGGTYTACCTGGCATGGGTACCGGCACACAAAGGAA
TTGGAGGAAATGAACAAGTAGATAAATTAGTCAGTAGTGGAATCAGRAARGTGCTATTTT
TAGATGGAATAGATAGRGCCCAAGAAGATCATGAAAAATATCACAGTAATTGGAGAGCAA
TGGCTARTGAATTTAACCTGCCACCTATAGTAGCAAAAGAAATAGTGGCCAGCTGTGATA
AATGTCAGCTRAAAGGAGAAGCTATGCATGGACAAGTAGACTGTAGTCCAGGAATATGGC
AACTAGATTGTACACATTTAGAAGGAAAAATTATCCTGGTAGCAGTCCATGTAGCCAGTG
GATATATAGAAGCAGAAGTTATYCCAGCAGARACAGGGCARGAAACAGCATACTTTATCT
TAAAATTAGCAGGAAGATGGCCAGTAAAAACTATACATACAGACAATGGCAGCAATTTCA
TCAGTACTACAGTTAAGGCTGCCTGTTGGTGGGCAGGGATCAAGCAGGAATTTGGCATTC
CCTACAATCCCCAAAGTCAAGGGGTAGTAGARTCCATGAATAAAGAATTAAAGAAAATTA
TAGAKCAGGTAAGAGATCAAGCTGAACATCTTAAAACAGCAGTACAAATGGCAGTATTCA
TTCACAATTTTAAAAGAAAAGGGGGGATTGGGGGATACAGTGCAGGAGAAAGAATAGTAG
ACATAATAGCAACAGACATACAAACTAAAGAATTACAAAAACAAATTATAAAAATTCAAA
ATTTTCGGGTTTATTACAGGGACAGCAGAGATCCAATCTGGAAAGGACCAGCAAAGCTCC
TCTGGAAAGGTGAAGGGGCAGTAGTAATACAAGATAATAGTGACATAAAAGTAGTGCCAA
GAAGAAAAGCAAAAATCATTAGGGATTATGGAAAACAGATGGCAGGTGATGATTGTGTGG
CAAGTAGACAGGATGAGGATTAAAACATGGCACAGTCTAGTAAAACAYCATATGTATRTA
TCAAAGAAAGCTAAGAAATGGAAATATARACATCACTATGAAAGTACTCATCCAAGAATA
AGTTCAGAAGTACACATCCCACTAGGA
>Sample_22
ACTAGCGGAGGCTAGAAGGAGAGAGATGGGTGCGAGAGCGTCAGTATTAAGCGGGGGAAA
ATTAGATCAATGGGAAAAAATTCGGTTAAGGCCAGGAGGAAAGAAAAAATATCAACTAAA
ACATATTGTATGGGCAAGCAGGGAGGYAGAACGATTCGCAGTTAACCCTGGCCTGTTAGA
AACAGCAGATGGCTGTAGACAAATAATGGCACAGCTACAGCCAGCCCTTCAGACAGGATC
GGAGGAGCTTAAATCATTATTTAATACAGTRGCAGTCCTCTATTGTGTACATCAAAGRAT
AGAAGTAAAAGACACCAAAGAAGCTTTAGACAAGATAGAGGAAATGCAAAACAAAGGTAA
AAAACAAGYACAGCAAGCAGCCGCTGACACAGGAAACAGCAGTCARGTCAGCCAAAATTA
CCCTATAGTGCAGAACCTTCAAGGGCARATGGTACATCAGGCCTTATCACCTAGAACTTT
AAATGCATGGGTAAARGTAATAGAAGAAAAGGCTTTCAGTCCAGARGTWATACCCATGTT
TGTAGCATTATCAGAAGGAGCCACCCCTCAAGATTTAAATACCATGATGAACACAGTGGG
GGGACATCAAGCAGCYATGCAAATGATAAAAGAGACCATTAATGAGGAAGCTGCAGAATG
GGATAGAYTACATCCAGTACAAGCAGGGCCTGTTGCACCAGGCCAGATGAGAGAACCAAG
GGGAAGTGACATAGCAGGAACTACTAGTACCCTTCARGAACAAATAGGATGGATGACAAG
TACTCCACCTATCCCAGTGGGAGAAATTTATAAAAGATGGATAGTYCTGGGRTTAAATAA
AATAGTAAGAATGTATAGCCCTGTCAGCATTCTGGACATAAARCAAGGACCAAAAGAACC
TTTTAGAGACTATGTAGACCGGTTCTATAAAACTCTAAGAGCCGAACAAGGTTCACAGGA
RGTAAAAAATTGGATGACAGAAACCTTGTTGGTCCAGAATGCGAACCCAGATTGTAAGAC
TATCTTAAAAGCATTAGGACCAGGRGCTACATTAGAAGAAATGATGACAGCATGTCAGGG
AGTGGGAGGACCCAGCCATAAAGCAAGAATTTTGGCTGARGCAATGAGCCAAGTRAATAC
AAATGCCATAATGATGCAGAGAGGCAATTTYAGGAACCAAAGAAAGCCAGTTAAGTGTTT
CAATTGTGGCAAAGAGGGGCACATAGCCAAAAATTGCAGGGCCCCTAGGAGACAGGGCTG
TTGGAAATGTGGCAAGGAAGGACACCAAATGAAAGATTGTTCAGAGAGACAGGCTAATTT
TTTAGGGAGAATCTGGCCTTCCCACAARGGAAGGCCAGGGAACTTTCTTCAGAGCAGGCC
AGAGCCAACAGCCCCACCAGAGCCAACAGCTCCAACRGCCCCTCCAGTAGAGAGCTTCAG
GTTTGGGGAGGAGACAGCAACCCCTCCTCAGAAGCAGGAGCCGARRGACAAGGAAATGTA
TCCTTTAACCTCCCTCAGATCACTCTTTGGCAACGACCCCTCGTTACAATAAAGATAGGG
GGACAAATAAAGGAAGCTCTATTAGATACAGGAGCAGATGATACAGTWTTAGAAGAAATG
AATTTGCCAGGAAAGTGGAAACCAAAAATGATAGGGGGAATTGGAGGTTTTATCAAAGTA
AGACAGTATGATCAGATACACATAGATATTTGTGGACATAAGGCKGTRGGTACAGTATTA
ATAGGACCTACACCTGTCAACATAATTGGAAGAAATYTGTTGACTCARATTGGYTGTACT
TTAAATTTCCCCATTAGTTCTATTGAAACTGTACCAGTAAAATTAAAGCCAGGAATGGAT
GGGCCAAGAGTTAAACAATGGCCATTGACAGAAGAAAAAATAAAAGCATTAGTTGAAATT
TGYACAGAAATGGAAAAGGAAGGAAAAATTTCAAAAATTGGGCCTGAAAATCCATATAAT
ACTCCAGTATTTGCCATAAAGAAAAAAGACAGTACTAAATGGAGAAAATTAGTAGATTTC
AGAGAACTTAATAARAGAACTCAAGACTTCTGGGAAGTTCAATTAGGAATACCACATCCC
GCAGGGTTAAAAAAGAATAAATCAGTAACAGTACTAGATGTGGGTGATGCATATTTCTCA
GTTCCATTAGATAAAGAGTTCAGAAAATATACTGCATTTACCATACCTAGTATAAATAAT
GAAACACCAGGRATTAGATATCAGTACAATGTRCTTCCACAGGGATGGAAAGGATCACCA
GCAATATTCCAAAGTAGCATGACAAAAATCTTAGATCCTTTCAGAAAACAAAATCCAGAC
ATAGTCATCTATCAATACATGGATGATTTGTATGTAGGATCAGATTTAGAAATAGAGAAG
CAYAGAATGAAAATAGAGGAACTRAGACAACATCTGTTGAAGTGGGGATTTACCACCCCA
GACAAAAAGCATCAGAAAGAACCTCCATTTCTTTGGATGGGTTATGAACTYCATCCTGAC
AAATGGACAGTACAGCCTATAGTGCTGCCARACAAAGACAGYTGGACTGTTAATGATYTA
CAGAAGTTAATAGGAAAATTGAATTGGGCAAGTCARATTTACCCAGGGATTAAGGTRAAG
CAATTATGTAAACTTCTTAGGGGTGCCAAAGCACTCACAGAAGTAGTRCCATTRACAGCA
GAGGCAGAACTAGARCTGGCAGAAAACAGGGAGATTCTGAAAGAACCAGTACATGGAGTC
TATTATGACTCATCAAAAGAAATAATWGCAGAAATACAGAARCAGGGACAAGGCCAGTGG
ACATATCAGATTTATCAAGARCAATATAAGAATCTAAAAACAGGAAAATATGCAAGATCA
AGAGGTGCCCACACTAATGATGTRAARCAATTAGCAGARGCAGTGCARAAAATAACCTTA
GAAAGCATAGTAATATGGGGAAAGACTCCTAAATTTAGATTACCTATACAAAAAGAAACA
TGGGAATCATGGTGGACAGAYTATTGGCAAGCCACCTGGATTCCTGARTGGGAGTTTGTC
AATACCCCTCCCTTAGTAAAATTATGGTATCAGTTAGAAAARGARCCCATAGTAGGAGCT
GAAACTTTCTATGTAGATGGGGCAGCTAACAGGGARACTAAAATAGGAAAAGCAGGRTAT
GTTACTGACAAAGGAAGACAAAAAGTTGTCTCTCTGACTGACACAACAAATCAGAAGACT
GAGTTACAAGCAATCTATCTAGCTTTGCAGGATTCAGGATCAGAAGTAAACATAGTAACA
GACTCACARTATGCATTAGGAATCATTCAGGCACAACCAGATAAAAGTGAATCAGAAATA
GTCAGTCAAATAATAGAACAATTAATAAACAAGGAAAGGGTCTACCTGGCATGGGTACCA
GCACACAAAGGAATTGGAGGAAATGAACAAGTAGATAAATTAGTCAGTGCTGGRATCAGG
AAAGTRCTATTTTTAGATGGAATAGATAAGGCCCAAGAAGAACATGAGAAATATCACAGT
AATTGGAGAGCAATGGCTAGTGATTTTAAYCTGCCTCCTATAGTAGCAAAAGAAATAGTA
GCCAGCTGTGATAAATGTCAGGTAAAAGGAGAAGCCATGCATGGACAAGTAGACTGTAGT
CCAGGAATATGGCAACTAGATTGTACACATTTAGAAGGAAAAATTATCYTAGTAGCAGTY
CATGTAGCYAGTGGATATATAGARGCAGAAGTTATYCCAGCAGAGACAGGACAGGAAACA
GCATACTTCCTCTTAAAGYTAGCAGGAAGATGGCCAGTAARAACAATACATACAGACAAT
GGCAGCAATTTCACCAGTGCTACGGTTAAGGCCGCCTGCTGGTGGGCGGGGATCAAGCAG
GAATTYGGTATTCCCTACAATCCTCAAAGTCAAGGAGTAGTAGAATCTATGAATAAAGAA
TTAAAGAAAATTATAGAGCAGGTRAGAGATCAGGCTGAACATCTTAAGACAGCAGTACAA
ATGGCAGTATTCATTCACAATTTTAAAAGAAAAGGGGGGATTGGGGGATACAGTGCAGGG
GAAAGAATAATAGACATAATAGCAACAGACATACAAACTAAAGAACTACAAAAACAAATT
TCAAAAATTCAAAATTTTCGGGTTTATTACAGGGACAACAGAGATCCACTTTGGAAAGGA
CCAGCAAGGCTTCTCTGGAAAGGTGAAGGGGCAGTAGTGATACAGGATAATAGTGACATA
AARGTAGTGCCAAGAAGAAAAGCAAARATCATTAGGGATTATGGAAAACAGATGGCAGGT
GATGATTGTGTGGCAAGTAGACAGGATGAGGATTAACACATGGAAAAGYTTAGTCAAATA
TCATATATATGTTTCAAAGAAAGCTAAGGGATGGGCWTATAAACATCATTATGAAARCAA
TAAYCCAAGAATAAGTTCAGAAGTACACATCCCACTAGGA
>Sample_23
GTACGCCGAAAACTTTGACTAGCGGAGGCTAGAAGGAGAGAGATGGGTGCGAGAGCGTCG
GTATTAAGCGGGGGAAAATTAGATAGATGGGAAAGAATTCGGTTAAGGCCAGGGGGAAAG
AAAAAATATCAGTTAAAACATATAGTATGGGCAAGCAGGGAACTAGAACGATTCGCAGTC
AATCCCGGCCTGTTAGAAACATCAGAAGGCTGTAGACAAATACTGGGACAATTACAACCA
TCCCTTCAGACAGGATCAGAAGAACTTAAATCATTATATAATGCAGTAGCAGTCCTCTAT
TGTGTACACCAAGGGATAGAGGTAAAAGACACCAAGGAAGCTCTAGACAAAATAGAGGAA
GAGCAAAACAAAAGTAAGAAAAAGGTACAGCAGGCAACAGCTGACACAGGGAACAGCAGC
ACGGTCAGCCAAAATTACCCTATAGTGCAGAACCTACAGGGACAAATGGTACATCAGGCC
ATATCACCTAGAACTTTAAATGCATGGGTAAAAGTAATAGAAGAGAAGGCTTTCAGCCCA
GAAGTAATACCCATGTTTGCAGCATTATCAGAAGGAGCCACCCCACAAGATTTAAACACC
ATGCTAAACACAGTGGGGGGACACCAAGCAGCAATACACATGTTAAAAGAGACCATCGAT
GAGGAAGCTGCAGAATGGGATAGATTGCATCCACCGCAGGCAGGGCCTGTTGCACCAGGT
CAGATAAGGGAWCCAAGGGGAAGTGATATAACAGGATCTACTAGTAACCTTCAGGAACAA
ATAACATGGATGACAAGTAATCCGCCTATCCCAGTAGGAGAAATCTATAAAAGGTGGATA
ATTCTGGGATTAAATAAAATAGTAAGGATGTATAGTCCTATCAGCATTCTGGACATCAGA
CAAGGACCAAAAGAGCCCTTTAGAGACTATGTAGACCGGTTCTATAAAACTCTAAGAGCC
GAGCAAGCTTCACAAGAGGTAAAAAATTGGATGACAGAAACCTTGCTGRTCCARAATTCG
AACCCAGATTGTAAAACTATTTTAAAAGCATTGGGACCAGCAGCTACATTAGAGGAAATG
ATGACAGCATGTCAGGGAGTGGGAGGACCCGGCCACAAAGCAAGAGTTTTGGCGGAAGCA
ATGAGCCAAGTAACAAGTCCAGCTACCATAATGATGCAGAAAGGCAATTTTAAGAACCAA
AGAAGGAGTGTTAAGTGTTTCAATTGTGGCAAAGAAGGGCACATAGCCAAAAATTGCAGG
GCCCCTAGAAAAAAAGGCTGTTGGAAATGTGGAAAGGAAGGACACCAAATGAAAGATTGT
ACTGAGAGACAGGCTAATTTTTTAGGGAAGATCTGGCCTTCCTACAAGGGAAGGCCAGGG
AACTTTCTTCAGARCAGACCAGAGCCATCAGCCCCACCAGAAGAGAGCTTCAGGTTTGGG
GAGACAACAACTCCCTCTCAGAAGCAGGAGCATAYAGACAAGGAGATGTATCCTTTAGCC
TCCCTCAAATCACTCTTTGGCAACGACCACTCGTCACAATAAAGATAGGGGGGCAATTAA
AGGAAGCTTTATTAGATACAGGAGCAGATGATACAGTATTAGAAGAAATGAATTTGCCAG
GAAGATGGAAACCAAAAATGATAGGGGGAATTGGAGGTTTTATCAAAGTAAGACAGTATG
ATCAAATAATGGTGGAAATTGCTGGACATAAGGCTATAGGTACAGTGTTAATAGGACCTA
CACCTGTCAACATAATTGGAAGAAATCTGTTGACTCAGCTTGGTTGCACTTTAAATTTTC
CCATTAGTCCTATTGAGACTGTACCAGTAAAGTTAAAGCCAGGAATGGATGGCCCAAAAG
TTAAACAATGGCCATTGACAGAAGAGAAAATAAAAGCACTAATAGAAATTTGTACAGAAA
TGGAAAAGGAAGGAAAAATTTCAAAAATTGGGCCTGAAAATCCATACAATACTCCAGTAT
TTGCCATAAAGAAAAAAGACAGTACTAAATGGAGAAAATTAGTAGATTTCAGAGAACTTA
ATAAGAGAACTCAAGACTTCTGGGAAGTTCAATTAGGAATACCACATCCCGCAGGGTTAA
AGAAGAAAAAATCAGTAACAGTACTGGATGTGGGTGATGCATATTTTTCAGTTCCCTTAC
ATGAAGATTTTAGGAAGTATACTGCATTTACCATACCTAGCATAAACAATGAGACACCAG
GAATTAGATATCAGTACAATGTGCTTCCACAGGGATGGAAAGGATCACCAGCAATATTCC
AAAGTAGCATGACAAAAATCTTAGAACCTTTTAGAAAACAAAATCCAGAAATAGTTATCT
ATCAATACGTGGATGACTTGTATGTAGGATCTGACTTAGAAATAGGGCAACATAGAACAA
AAATAGAGGAACTGAGACAACATCTGTTGAGGTGGGGACTTACCACACCAGATAAAAAAC
ATCAGAAAGAACCTCCATTTCTTTGGATGGGTTATGAACTACATCCTGATAAATGGACAG
TACAGCCTATAGAGCTGCCAGAAAAAGAAAGTTGGACTGTCAATGACATACAGAAGTTAG
TGGGAAAACTGAATTGGGCAAGTCAGATTTATGCTGGGATTAAGGTAAAGCACTTATGTA
AACTCCTTAGAGGAACCAAATCACTAACAGAAGTAGTACCACTAACAGAAGAAGCAGAGC
TAGAACTGGCAGAAAACAGGGAAATTCTAAAAGAACCAGTGCATGGGGTGTATTATGACC
CATCAAAAGACTTAATAGCAGAAATACAAAAGCAGGGGCAAGGCCAATGGACTTATCAAT
TTTATCAAGAGCCATTTAAAACTCTGAAAACAGGGAAATATGCAAGATCAAGGGGTGCCC
ACACTAATGATGTAAAACAATTGACAGAGGCAGTGCAAAAAATAACCACAGAAGGCATAG
TAATATGGGGAAAGATTCCTAAATTTAGACTACCCATACAAAAAGAGACATGGGAAACAT
GGTGGACAGAATATTGGCAAGCCACCTGGATTCCTGAGTGGGAATTTGTCAACACCCCTC
CCCTAGTGAAGTTATGGTACCAGTTAGAGACAGAACCTATAATAGGAGCAGAAACTTTCT
ATGTAGATGGAGCAGCTAGCAGGGAGACCAGATTAGGAAAAGCAGGATATGTTACTGACC
GAGGAAGACAAAAAGTTATCTCCCTAACTGACACAACAAATCAGAAAACTGAGTTACAAG
CAATTTATCTAGCGTTGCAAGATTCAGGATCAGAAGTAAACATAGTAACAGACTCACAAT
ATGCATTGGGAATCATTCAAGCACAACCAGACAAAAGTGAATCAGAATTGGTCAATCAAA
TAATAGAACAGTTAATAAGGAAGGAAAAGATCTACCTGACATGGGTACCAGCACACAAAG
GAATTGGAGGAAATGAACAAGTAGATAAATTAGTCAGTAATGGAATCAGAAGAGTACTAT
TTCTAGATGGAATAGATAAGGCCCAAGAAGAACATGAGAAATATCACAGTAATTGGAGAG
CAATGGCTAGTGATTTTAATCTGCCACCTATAGTAGCAAAAGAAATAGTAGCCAGCTGTG
ATAAATGTCAGCTAAAAGGAGAAGCTATGCATGGACAAGTAGACTGTAGTCCAGGAATAT
GGCAACTAGATTGTACTCATTTAGAAGGAAAAATTATCCTGGTAGCAGTTCATGTAGCCA
GTGGRTATATAGAAGCAGAAGTTATTCCAGCAGAAACAGGGCAGGAAGCAGCATACTTTC
TTTTAAAATTAGCAGGAAGGTGGCCAGTAAAAACACTACATACAGACAATGGTAGCAATT
TCACCAGTGCTGCATTTAAGGCCGCCTGTTGGTGGGCGGGGATCAAGCAGACATTTAGCA
TTCCCTACAATCCCCAAAGTCATGGAGTAGTAGAATCTATGAATAATGAGTTAAAGAAAA
TTATACAACAGATAAGAGATCAGGCTGAACATCTTAAAACAGCAGTACAAATGGCAGTAT
TCATCCACAATTTTAAAAGAAAAGGGGGGATTGGGGGGTACAGTGCAGGGGAAAGAATAG
TGGACATAATAGCAACAGACATACAAACAAGAGAACTACAAAAACAAATTACAAAAATTC
AAAATTTTCGGGTTTATTACAGGGACAGCAGAGATCCAGTTTGGAAAGGACCAGCAAAGC
TTCTCTGGAAAGGTGAAGGGGCAGTAGTAATACAAGACAATAGTGACATAAAAGTAGTGC
CAAGAAGAAAAGCAAAGATCATTAGGGATTATGGAAAACAGATGGCAGGTGATGATTGTG
TGGCAAGTAGACAGGATGAGGATTAAAGCATGGAAAAGCTTAGTAAAACACCATATGTAT
ATTTCAAAGAAAGCTAGGAAATGGTTCTATAGACATCACTATGAAAGCACTCATCCAAAA
ATAAGTTCAGAAGTACACATCCCACTAGGA
>Sample_24
GACTGGTGAGTACGCCGAAAACTTTGACTAGCGGAGGCTAGAAGGAGAGAGATGGGTGCG
AGAGCGTCGGTATTAAGCGGGGGAAAATTAGATAGATGGGAAAGAATTCGGTTAAGGCCA
GGGGGAAAGAAAAAATATCAGTTAAAACATATAGTATGGGCAAGCAGGGAACTAGAACGA
TTCGCAGTCAATCCCGGCCTGTTAGAAACATCAGAAGGCTGTAGACAAATACTGGGACAA
TTACAACCATCCCTTCAGACAGGATCAGAAGAACTTAAATCATTATATAATGCAGTAGCA
GTCCTCTATTGTGTACACCAAGGGATAGAGGTAAAAGACACCAAGGAAGCTCTAGACAAA
ATAGAGGAAGAGCAAAACAAAAGTAAGAAAAAGGTACAGCAGGCAACAGCTGACACAGGG
AACAGCAGCACGGTCAGCCAAAATTACCCTATAGTGCAGAACCTACAGGGACAAATGGTA
CATCAGGCCATATCACCTAGAACTTTAAATGCATGGGTAAAAGTAATAGAAGAGAAGGCT
TTCAGCCCAGAAGTAATACCCATGTTTGCAGCATTATCAGAAGGAGCCACCCCACAAGAT
TTAAACACCATGCTAAACACAGTGGGGGGACACCAAGCAGCAATACACATGTTAAAAGAG
ACCATCGATGAGGAAGCTGCAGAATGGGATAGATTGCATCCACCGCAGGCAGGGCCTGTT
GCACCAGGTCAGATAAGGGAWCCAAGGGGAAGTGATATAACAGGATCTACTAGTAACCTT
CAGGAACAAATAACATGGATGACAAGTAATCCGCCTATCCCAGTAGGAGAAATCTATAAA
AGGTGGATAATTCTGGGATTAAATAAAATAGTAAGGATGTATAGTCCTATCAGCATTCTG
GACATCAGACAAGGACCAAAAGAGCCCTTTAGAGACTATGTAGACCGGTTCTATAAAACT
CTAAGAGCCGAGCAAGCTTCACAAGAGGTAAAAAATTGGATGACAGAAACCTTGCTGRTC
CARAATTCGAACCCAGATTGTAAAACTATTTTAAAAGCATTGGGACCAGCAGCTACATTA
GAGGAAATGATGACAGCATGTCAGGGAGTGGGAGGACCCGGCCACAAAGCAAGAGTTTTG
GCGGAAGCAATGAGCCAAGTAACAAGTCCAGCTACCATAATGATGCAGAAAGGCAATTTT
AAGAACCAAAGAAGGAGTGTTAAGTGTTTCAATTGTGGCAAAGAAGGGCACATAGCCAAA
AATTGCAGGGCCCCTAGAAAAAAAGGCTGTTGGAAATGTGGAAAGGAAGGACACCAAATG
AAAGATTGTACTGAGAGACAGGCTAATTTTTTAGGGAAGATCTGGCCTTCCTACAAGGGA
AGGCCAGGGAACTTTCTTCAGARCAGACCAGAGCCATCAGCCCCACCAGAAGAGAGCTTC
AGGTTTGGGGAGACAACAACTCCCTCTCAGAAGCAGGAGCATATAGACAAGGAGATGTAT
CCTTTAGCCTCCCTCAAATCACTCTTTGGCAACGACCACTCGTCACAATAAAGATAGGGG
GGCAATTAAAGGAAGCTTTATTAGATACAGGAGCAGATGATACAGTATTAGAAGAAATGA
ATTTGCCAGGAAGATGGAAACCAAAAATGATAGGGGGAATTGGAGGTTTTATCAAAGTAA
GACAGTATGATCAAATAATGGTGGAAATTGCTGGACATAAGGCTATAGGTACAGTGTTAA
TAGGACCTACACCTGTCAACATAATTGGAAGAAATCTGTTGACTCAGCTTGGTTGCACTT
TAAATTTTCCCATTAGTCCTATTGAGACTGTACCAGTAAAGTTAAAGCCAGGAATGGATG
GCCCAAAAGTTAAACAATGGCCATTGACAGAAGAGAAAATAAAAGCACTAATAGAAATTT
GTACAGAAATGGAAAAGGAAGGAAAAATTTCAAAAATTGGGCCTGAAAATCCATACAATA
CTCCAGTATTTGCCATAAAGAAAAAAGACAGTACTAAATGGAGAAAATTAGTAGATTTCA
GAGAACTTAATAAGAGAACTCAAGACTTCTGGGAAGTTCAATTAGGAATACCACATCCCG
CAGGGTTAAAGAAGAAAAAATCAGTAACAGTACTGGATGTGGGTGATGCATATTTTTCAG
TTCCCTTACATGAAGATTTTAGGAAGTATACTGCATTTACCATACCTAGCATAAACAATG
AGACACCAGGAATTAGATATCAGTACAATGTGCTTCCACAGGGATGGAAAGGATCACCAG
CAATATTCCAAAGTAGCATGACAAAAATCTTAGAACCTTTTAGAAAACAAAATCCAGAAA
TAGTTATCTATCAATACGTGGATGACTTGTATGTAGGATCTGACTTAGAAATAGGGCAAC
ATAGAACAAAAATAGAGGAACTGAGACAACATCTGTTGAGGTGGGGACTTACCACACCAG
ATAAAAAACATCAGAAAGAACCTCCATTTCTTTGGATGGGTTATGAACTACATCCTGATA
AATGGACAGTACAGCCTATAGAGCTGCCAGAAAAAGAAAGTTGGACTGTCAATGACATAC
AGAAGTTAGTGGGAAAACTGAATTGGGCAAGTCAGATTTATGCTGGGATTAAGGTAAAGC
ACTTATGTAAACTCCTTAGAGGAACCAAATCACTAACAGAAGTAGTACCACTAACAGAAG
AAGCAGAGCTAGAACTGGCAGAAAACAGGGAAATTCTAAAAGAACCAGTGCATGGGGTGT
ATTATGACCCATCAAAAGACTTAATAGCAGAAATACAAAAGCAGGGGCAAGGCCAATGGA
CTTATCAATTTTATCAAGAGCCATTTAAAACTCTGAAAACAGGGAAATATGCAAGATCAA
GGGGTGCCCACACTAATGATGTAAAACAATTGACAGAGGCAGTGCAAAAAATAACCACAG
AAGGCATAGTAATATGGGGAAAGATTCCTAAATTTAGACTACCCATACAAAAAGAGACAT
GGGAAACATGGTGGACAGAATATTGGCAAGCCACCTGGATTCCTGAGTGGGAATTTGTCA
ACACCCCTCCCCTAGTGAAGTTATGGTACCAGTTAGAGACAGAACCTATAATAGGAGCAG
AAACTTTCTATGTAGATGGAGCAGCTAGCAGGGAGACCAGATTAGGAAAAGCAGGATATG
TTACTGACCGAGGAAGACAAAAAGTTATCTCCCTAACTGACACAACAAATCAGAAAACTG
AGTTACAAGCAATTTATCTAGCGTTGCAAGATTCAGGATCAGAAGTAAACATAGTAACAG
ACTCACAATATGCATTGGGAATCATTCAAGCACAACCAGACAAAAGTGAATCAGAATTGG
TCAATCAAATAATAGAACAGTTAATAAGGAAGGAAAAGATCTACCTGACATGGGTACCAG
CACACAAAGGAATTGGAGGAAATGAACAAGTAGATAAATTAGTCAGTAATGGAATCAGAA
GAGTACTATTTCTAGATGGAATAGATAAGGCCCAAGAAGAACATGAGAAATATCACAGTA
ATTGGAGAGCAATGGCTAGTGATTTTAATCTGCCACCTATAGTAGCAAAAGAAATAGTAG
CCAGCTGTGATAAATGTCAGCTAAAAGGAGAAGCTATGCATGGACAAGTAGACTGTAGTC
CAGGAATATGGCAACTAGATTGTACTCATTTAGAAGGAAAAATTATCCTGGTAGCAGTTC
ATGTAGCCAGTGGRTATATAGAAGCAGAAGTTATTCCAGCAGAAACAGGGCAGGAAGCAG
CATACTTTCTTTTAAAATTAGCAGGAAGGTGGCCAGTAAAAACACTACATACAGACAATG
GTAGCAATTTCACCAGTGCTGCATTTAAGGCCGCCTGTTGGTGGGCGGGGATCAAGCAGA
CATTTAGCATTCCCTACAATCCCCAAAGTCATGGAGTAGTAGAATCTATGAATAATGAGT
TAAAGAAAATTATACAACAGATAAGAGATCAGGCTGAACATCTTAAAACAGCAGTACAAA
TGGCAGTATTCATCCACAATTTTAAAAGAAAAGGGGGGATTGGGGGGTACAGTGCAGGGG
AAAGAATAGTGGACATAATAGCAACAGACATACAAACAAGAGAACTACAAAAACAAATTA
CAAAAATTCAAAATTTTCGGGTTTATTACAGGGACAGCAGAGATCCAGTTTGGAAAGGAC
CAGCAAAGCTTCTCTGGAAAGGTGAAGGGGCAGTAGTAATACAAGACAATAGTGACATAA
AAGTAGTGCCAAGAAGAAAAGCAAAGATCATTAGGGATTATGGAAAACAGATGGCAGGTG
ATGATTGTGTGGCAAGTAGACAGGATGAGGATTAAAGCATGGAAAAGCTTAGTAAAACAC
CATATGTATATTTCAAAGAAAGCTAGGAAATGGTTCTATAGACATCACTATGAAAGCACT
CATCCAAAAATAAGTTCAGAAGTACACATCCCACTAGGA
>Sample_25
AGAGAGATGGGTGCGAGAGCGTCGGTATTAAGCGGGGGAAAATTAGATAGATGGGAAAGA
ATTCGGTTAAGGCCAGGGGGAAAGAAAAAAATATCAGTTAAAACATATAGTATGGGCAAG
CAGGGAACTAGAACGATTCGCAGTCAATCCCGGCCTGTTAGAAACATCAGAAGGCTGTAG
ACAAATACTGGGACAATTACAACCATCCCTTCAGACAGGATCAGAAGAACTTAAATCATT
ATATAATGCAGTAGCAGTCCTCTATTGTGTACACCAAGGGATAGAGGTAAAAGACACCAA
GGAAGCTCTAGACAAAATAGAGGAAGAGCAAAACAAAAGTAAGAAAAAGGTACAGCAGGC
AACAGCTGACACAGGGAACAGCAGCACGGTCAGCCAAAATTACCCTATAGTGCAGAACCT
ACAGGGACAAATGGTACATCAGGCCATATCACCTAGAACTTTAAATGCATGGGTAAAAGT
AATAGAAGAGAAGGCTTTCAGCCCAGAAGTAATACCCATGTTTGCAGCATTATCAGAAGG
AGCCACCCCACAAGATTTAAACACCATGCTAAACACAGTGGGGGGACACCAAGCAGCAAT
ACACATGTTAAAAGAGACCATCGATGAGGAAGCTGCAGAATGGGATAGATTGCATCCACC
GCAGGCAGGGCCTGTTGCACCAGGTCAGATAAGGGAWCCAAGGGGAAGTGATATAACAGG
ATCTACTAGTAACCTTCAGGAACAAATAACATGGATGACAAGTAATCCGCCTATCCCAGT
AGGAGAAATCTATAAAAGGTGGATAATTCTGGGATTAAATAAAATAGTAAGGATGTATAG
TCCTATCAGCATTCTGGACATCAGACAAGGACCAAAAGAGCCCTTTAGAGACTATGTAGA
CCGGTTCTATAAAACTCTAAGAGCCGAGCAAGCTTCACAAGAGGTAAAAAATTGGATGAC
AGAAACCTTGCTGRTCCAGAATTCGAACCCAGATTGTAAAACTATTTTAAAAGCATTGGG
ACCAGCAGCTACATTAGAGGAAATGATGACAGCATGTCAGGGAGTGGGAGGACCCGGCCA
CAAAGCAAGAGTTTTGGCGGAAGCAATGAGCCAAGTAACAAGTCCAGCTACCATAATGAT
GCAGAAAGGCAATTTTAAGAACCAAAGAAGGAGTGTTAAGTGTTTCAATTGTGGCAAAGA
AGGGCACATAGCCAAAAATTGCAGGGCCCCTAGAAAAAAAGGCTGTTGGAAATGTGGAAA
GGAAGGACACCAAATGAAAGATTGTACTGAGAGACAGGCTAATTTTTTAGGGAAGATCTG
GCCTTCCTACAAGGGAAGGCCAGGGAACTTTCTTCAGAGCAGACCAGAGCCATCAGCCCC
ACCAGAAGAGAGCTTCAGGTTTGGGGAGACAACAACTCCCTCTCAGAAGCAGGAGCATAT
AGACAAGGAGATGTATCCTTTAGCCTCCCTCAAATCACTCTTTGGCAACGACCACTCGTC
ACAATAAAGATAGGGGGGCAATTAAAGGAAGCTTTATTAGATACAGGAGCAGATGATACA
GTATTAGAAGAAATGAATTTGCCAGGAAGATGGAAACCAAAAATGATAGGGGGAATTGGA
GGTTTTATCAAAGTAAGACAGTATGATCAAATAATGGTGGAAATTGCTGGACATAAGGCT
ATAGGTACAGTGTTAATAGGACCTACACCTGTCAACATAATTGGAAGAAATCTGTTGACT
CAGCTTGGTTGCACTTTAAATTTTCCCATTAGTCCTATTGAGACTGTACCAGTAAAGTTA
AAGCCAGGAATGGATGGCCCAAAAGTTAAACAATGGCCATTGACAGAAGAGAAAATAAAA
GCACTAATAGAAATTTGTACAGAAATGGAAAAGGAAGGAAAAATTTCAAAAATTGGGCCT
GAAAATCCATACAATACTCCAGTATTTGCCATAAAGAAAAAAGACAGTACTAAATGGAGA
AAATTAGTAGATTTCAGAGAACTTAATAAGAGAACTCAAGACTTCTGGGAAGTTCAATTA
GGAATACCACATCCCGCAGGGTTAAAGAAGAAAAAATCAGTAACAGTACTGGATGTGGGT
GATGCATATTTTTCAGTTCCCTTACATGAAGATTTTAGGAAGTATACTGCATTTACCATA
CCTAGCATAAACAATGAGACACCAGGAATTAGATATCAGTACAATGTGCTTCCACAGGGA
TGGAAAGGATCACCAGCAATATTCCAAAGTAGCATGACAAAAATCTTAGAACCTTTTAGA
AAACAAAATCCAGAAATAGTTATCTATCAATACGTGGATGACTTGTATGTAGGATCTGAC
TTAGAAATAGGGCAACATAGAACAAAAATAGAGGAACTGAGACAACATCTGTTGAGGTGG
GGACTTACCACACCAGATAAAAAACATCAGAAAGAACCTCCATTTCTTTGGATGGGTTAT
GAACTACATCCTGATAAATGGACAGTACAGCCTATAGAGCTGCCAGAAAAAGAAAGTTGG
ACTGTCAATGACATACAGAAGTTAGTGGGAAAACTGAATTGGGCAAGTCAGATTTATGCT
GGGATTAAGGTAAAGCACTTATGTAAACTCCTTAGAGGAACCAAATCACTAACAGAAGTA
GTACCACTAACAGAAGAAGCAGAGCTAGAACTGGCAGAAAACAGGGAAATTCTAAAAGAA
CCAGTGCATGGGGTGTATTATGACCCATCAAAAGACTTAATAGCAGAAATACAAAAGCAG
GGGCAAGGCCAATGGACTTATCAATTTTATCAAGAGCCATTTAAAACTCTGAAAACAGGG
AAATATGCAAGATCAAGGGGTGCCCACACTAATGATGTAAAACAATTGACAGAGGCAGTG
CAAAAAATAACCACAGAAGGCATAGTAATATGGGGAAAGATTCCTAAATTTAGACTACCC
ATACAAAAAGAGACATGGGAAACATGGTGGACAGAATATTGGCAAGCCACCTGGATTCCT
GAGTGGGAATTTGTCAACACCCCTCCCCTAGTGAAGTTATGGTACCAGTTAGAGACAGAA
CCTATAATAGGAGCAGAAACTTTCTATGTAGATGGAGCAGCTAGCAGGGAGACCAGATTA
GGAAAAGCAGGATATGTTACTGACCGAGGAAGACAAAAAGTTATCTCCCTAACTGACACA
ACAAATCAGAAAACTGAGTTACAAGCAATTTATCTAGCGTTGCAAGATTCAGGATCAGAA
GTAAACATAGTAACAGACTCACAATATGCATTGGGAATCATTCAAGCACAACCAGACAAA
AGTGAATCAGAATTGGTCAATCAAATAATAGAACAGTTAATAAGGAAGGAAAAGATCTAC
CTGACATGGGTACCAGCACACAAAGGAATTGGAGGAAATGAACAAGTAGATAAATTAGTC
AGTAATGGAATCAGAAGAGTACTATTTCTAGATGGAATAGATAAGGCCCAAGAAGAACAT
GAGAAATATCACAGTAATTGGAGAGCAATGGCTAGTGATTTTAATCTGCCACCTATAGTA
GCAAAAGAAATAGTAGCCAGCTGTGATAAATGTCAGCTAAAAGGAGAAGCYATGCATGGA
CAAGTAGACTGTAGTCCAGGAATATGGCAACTAGATTGTACTCATTTAGAAGGAAAAATT
ATCCTGGTAGCAGTTCATGTAGCCAGTGGGTATATAGAAGCAGAAGTTATTCCAGCAGAA
ACAGGGCAGGAAGCAGCATACTTTCTTTTAAAATTAGCAGGAAGGTGGCCAGTAAAAACA
CTACATACAGACAATGGTAGCAATTTCACCAGTGCTGCATTTAAGGCCGCCTGTTGGTGG
GCGGGGATCAAGCAGACATTTAGCATTCCCTACAATCCCCAAAGTCATGGAGTAGTAGAA
TCTATGAATAATGAGTTAAAGAAAATTATACAACAGATAAGAGATCAGGCTGAACATCTT
AAAACAGCAGTACAAATGGCAGTATTCATCCACAATTTTAAAAGAAAAGGGGGGATTGGG
GGGTACAGTGCAGGGGAAAGAATAGTGGACATAATAGCAACAGACATACAAACAAGAGAA
CTACAAAAACAAATTACAAAAATTCAAAATTTTCGGGTTTATTACAGGGACAGCAGAGAT
CCAGTTTGGAAAGGACCAGCAAAGCTTCTCTGGAAAGGTGAAGGGGCAGTAGTAATACAA
GACAATAGTGACATAAAAGTAGTGCCAAGAAGAAAAGCAAAGATCATTAGGGATTATGGA
AAACAGATGGCAGGTGATGATTGTGTGGCAAGTAGACAGGATGAGGATTAAAGCATGGAA
AAGCTTAGTAAAACACCATATGTATATTTCAAAGAAAGCTAGGAAATGGTTYTATAGACA
TCACTATGAAAGCACTCATCCAAAAATAAGTTCAGAAGTACACATCCCACTAGGA
>Sample_26
CTTTGACTAGCGGAGGCTAGAAGGAGAGAGATGGGTGCGAGAGCGTCGGTATTAAGCGGG
GGAAAATTAGATAGATGGGAAAGAATTCGGTTAAGGCCAGGGGGAAAGAAAAAAATATCA
GTTAAAACATATAGTATGGGCAAGCAGGGAACTAGAACGATTCGCAGTCAATCCCGGCCT
GTTAGAAACATCAGAAGGCTGTAGACAAATACTGGGACAATTACAACCATCCCTTCAGAC
AGGATCAGAAGAACTTAAATCATTATATAATGCAGTAGCAGTCCTCTATTGTGTACACCA
AGGGATAGAGGTAAAAGACACCAAGGAAGCTCTAGACAAAATAGAGGAAGAGCAAAACAA
AAGTAAGAAAAAGGTACAGCAGGCAACAGCTGACACAGGGAACAGCAGCACGGTCAGCCA
AAATTACCCTATAGTGCAGAACCTACAGGGACAAATGGTACATCAGGCCATATCACCTAG
AACTTTAAATGCATGGGTAAAAGTAATAGAAGAGAAGGCTTTCAGCCCAGAAGTAATACC
CATGTTTGCAGCATTATCAGAAGGAGCCACCCCACAAGATTTAAACACCATGCTAAACAC
AGTGGGGGGACACCAAGCAGCAATACACATGTTAAAAGAGACCATCGATGAGGAAGCTGC
AGAATGGGATAGATTGCATCCACCGCAGGCAGGGCCTGTTGCACCAGGTCAGATAAGGGA
TCCAAGGGGAAGTGATATAACAGGATCTACTAGTAACCTTCAGGAACAAATAACATGGAT
GACAAGTAATCCGCCTATCCCAGTAGGAGAAATCTATAAAAGGTGGATAATTCTGGGATT
AAATAAAATAGTAAGGATGTATAGTCCTATCAGCATTCTGGACATCAGACAAGGACCAAA
AGAGCCCTTTAGAGACTATGTAGACCGGTTCTATAAAACTCTAAGAGCCGAGCAAGCTTC
ACAAGAGGTAAAAAATTGGATGACAGAAACCTTGCTGRTCCARAATTCGAACCCAGATTG
TAAAACTATTTTAAAAGCATTGGGACCAGCAGCTACATTAGAGGAAATGATGACAGCATG
TCAGGGAGTGGGAGGACCCGGCCACAAAGCAAGAGTTTTGGCGGAAGCAATGAGCCAAGT
AACAAGTCCAGCTACCATAATGATGCAGAAAGGCAATTTTAAGAACCAAAGAAGGAGTGT
TAAGTGTTTCAATTGTGGCAAAGAAGGGCACATAGCCAAAAATTGCAGGGCCCCTAGAAA
AAAAGGCTGTTGGAAATGTGGAAAGGAAGGACACCAAATGAAAGATTGTACTGAGAGACA
GGCTAATTTTTTAGGGAAGATCTGGCCTTCCTACAAGGGAAGGCCAGGGAACTTTCTTCA
GARCAGACCAGAGCCATCAGCCCCACCAGAAGAGAGCTTCAGGTTTGGGGAGACAACAAC
TCCCTCTCAGAAGCAGGAGCATATAGACAAGGAGATGTATCCTTTAGCCTCCCTCAAATC
ACTCTTTGGCAACGACCACTCGTCACAATAAAGATAGGGGGGCAATTAAAGGAAGCTTTA
TTAGATACAGGAGCAGATGATACAGTATTAGAAGAAATGAATTTGCCAGGAAGATGGAAA
CCAAAAATGATAGGGGGAATTGGAGGTTTTATCAAAGTAAGACAGTATGATCAAATAATG
GTGGAAATTGCTGGACATAAGGCTATAGGTACAGTGTTAATAGGACCTACACCTGTCAAC
ATAATTGGAAGAAATCTGTTGACTCAGCTTGGTTGCACTTTAAATTTTCCCATTAGTCCT
ATTGAGACTGTACCAGTAAAGTTAAAGCCAGGAATGGATGGCCCAAAAGTTAAACAATGG
CCATTGACAGAAGAGAAAATAAAAGCACTAATAGAAATTTGTACAGAAATGGAAAAGGAA
GGAAAAATTTCAAAAATTGGGCCTGAAAATCCATACAATACTCCAGTATTTGCCATAAAG
AAAAAAGACAGTACTAAATGGAGAAAATTAGTAGATTTCAGAGAACTTAATAAGAGAACT
CAAGACTTCTGGGAAGTTCAATTAGGAATACCACATCCCGCAGGGTTAAAGAAGAAAAAA
TCAGTAACAGTACTGGATGTGGGTGATGCATATTTTTCAGTTCCCTTACATGAAGATTTT
AGGAAGTATACTGCATTTACCATACCTAGCATAAACAATGAGACACCAGGAATTAGATAT
CAGTACAATGTGCTTCCACAGGGATGGAAAGGATCACCAGCAATATTCCAAAGTAGCATG
ACAAAAATCTTAGAACCTTTTAGAAAACAAAATCCAGAAATAGTTATCTATCAATACGTG
GATGACTTGTATGTAGGATCTGACTTAGAAATAGGGCAACATAGAACAAAAATAGAGGAA
CTGAGACAACATCTGTTGAGGTGGGGACTTACCACACCAGATAAAAAACATCAGAAAGAA
CCTCCATTTCTTTGGATGGGTTATGAACTACATCCTGATAAATGGACAGTACAGCCTATA
GAGCTGCCAGAAAAAGAAAGTTGGACTGTCAATGACATACAGAAGTTAGTGGGAAAACTG
AATTGGGCAAGTCAGATTTATGCTGGGATTAAGGTAAAGCACTTATGTAAACTCCTTAGA
GGAACCAAATCACTAACAGAAGTAGTACCACTAACAGAAGAAGCAGAGCTAGAACTGGCA
GAAAACAGGGAAATTCTAAAAGAACCAGTGCATGGGGTGTATTATGACCCATCAAAAGAC
TTAATAGCAGAAATACAAAAGCAGGGGCAAGGCCAATGGACTTATCAATTTTATCAAGAG
CCATTTAAAACTCTGAAAACAGGGAAATATGCAAGATCAAGGGGTGCCCACACTAATGAT
GTAAAACAATTGACAGAGGCAGTGCAAAAAATAACCACAGAAGGCATAGTAATATGGGGA
AAGATTCCTAAATTTAGACTACCCATACAAAAAGAGACATGGGAAACATGGTGGACAGAA
TATTGGCAAGCCACCTGGATTCCTGAGTGGGAATTTGTCAACACCCCTCCCCTAGTGAAG
TTATGGTACCAGTTAGAGACAGAACCTATAATAGGAGCAGAAACTTTCTATGTAGATGGA
GCAGCTAGCAGGGAGACCAGATTAGGAAAAGCAGGATATGTTACTGACCGAGGAAGACAA
AAAGTTATCTCCCTAACTGACACAACAAATCAGAAAACTGAGTTACAAGCAATTTATCTA
GCGTTGCAAGATTCAGGATCAGAAGTAAACATAGTAACAGACTCACAATATGCATTGGGA
ATCATTCAAGCACAACCAGACAAAAGTGAATCAGAATTGGTCAATCAAATAATAGAACAG
TTAATAAGGAAGGAAAAGATCTACCTGACATGGGTACCAGCACACAAAGGAATTGGAGGA
AATGAACAAGTAGATAAATTAGTCAGTAATGGAATCAGAAGAGTACTATTTCTAGATGGA
ATAGATAAGGCCCAAGAAGAACATGAGAAATATCACAGTAATTGGAGAGCAATGGCTAGT
GATTTTAATCTGCCACCTATAGTAGCAAAAGAAATAGTAGCCAGCTGTGATAAATGTCAG
CTAAAAGGAGAAGCTATGCATGGACAAGTAGACTGTAGTCCAGGAATATGGCAACTAGAT
TGTACTCATTTAGAAGGAAAAATTATCCTGGTAGCAGTTCATGTAGCCAGTGGRTATATA
GAAGCAGAAGTTATTCCAGCAGAAACAGGGCAGGAAGCAGCATACTTTCTTTTAAAATTA
GCAGGAAGGTGGCCAGTAAAAACACTACATACAGACAATGGTAGCAATTTCACCAGTGCT
GCATTTAAGGCCGCCTGTTGGTGGGCGGGGATCAAGCAGACATTTAGCATTCCCTACAAT
CCCCAAAGTCATGGAGTAGTAGAATCTATGAATAATGAGTTAAAGAAAATTATACAACAG
ATAAGAGATCAGGCTGAACATCTTAAAACAGCAGTACAAATGGCAGTATTCATCCACAAT
TTTAAAAGAAAAGGGGGGATTGGGGGGTACAGTGCAGGGGAAAGAATAGTGGACATAATA
GCAACAGACATACAAACAAGAGAACTACAAAAACAAATTACAAAAATTCAAAATTTTCGG
GTTTATTACAGGGACAGCAGAGATCCAGTTTGGAAAGGACCAGCAAAGCTTCTCTGGAAA
GGTGAAGGGGCAGTAGTAATACAAGACAATAGTGACATAAAAGTAGTGCCAAGAAGAAAA
GCAAAGATCATTAGGGATTATGGAAAACAGATGGCAGGTGATGATTGTGTGGCAAGTAGA
CAGGATGAGGATTAAAGCATGGAAAAGCTTAGTAAAACACCATATGTATATTTCAAAGAA
AGCTAGGAAATGGTTCTATAGACATCACTATGAAAGCACTCATCCAAAAATAAGTTCAGA
AGTACACATCCCACTAGGA
>Sample_27
GGAGGCTAGAAGGAGAGAGATGGGTGCGAGAGCGTCGGTATTAAGTGCGGGGGAATTAGA
YAAATGRGAGAAAATTCGGTTGAGGCCAGGGGGAAAGAAAAAAATATAGAYTAAAACATA
TAGTATGGGCAAGCAGGGAGCTAGAACGATTCGCWGTCAAYCCTGGCCTTTTAGAGACAG
GAGRRGGWTGTAGAAAAATATTGGCACARCTACAACCATCCCTTCAGACAGGATCAGAAG
AACTTAARTCATTATATAATACARTRGCAACCCTCTATTGTGTACATCRAAAGATAGAGA
TAAGAGACACCAAGGAAGCTCTAGACAAGATAGAGGAAGARCAAAACAAAAGTAAGGCAA
AGACACAGCARCCACAACAAGCAGCAGCTGGCAGCAGTCAGGTCAGCCAAAATTACCCTA
TAGTACAGAACCTTCAGGGGCAAATGGTACATCAGCCCATATCACCTAGAACTTTAAATG
CATGGGTAAAAGTRGTAGAAGAGAAGGCTTTCAGCCCAGAAGTAATACCYATGTTTTCWG
CATTAGCAGAAGGAGCCACCCCACAAGATTTAAACACCATGCTAAACACAGTGGGGGGAC
ATCARGCAGCTATGCAAATGTTAAAAGAGACCATCAATGAGGAAGCTGCAGAATGGGATA
GATTACATCCAGTGCATGCAGGGCCTATTGCACCAGGCCAGATGAGAGAACCAAGGGGAA
GTGACATAGCAGGAACTACTAGTACCCTTCAGGAACAAATAGGATGGATGACAMAYAATC
CACCTATCCCAGTAGGAGAAATCTATAAAAGATGGATAATCCTGGGATTAAATAAAATAG
TAAGAATGTATAGCCCTGTCAGCATYCTGGACATAAGACAAGGGCCAAARGAACCCTTTA
GAGACTATGTAGATCGGTTCTATAAAACTCTAAGAGCCGARCAAGCYTCACAGGATGTAA
AAAATTGGATGACAGAAACCTTGTTGGTCCARAATGCGAACCCAGATTGTAAGACCATTC
TAAAAGCATTAGGACCAGCAGCTTCACTAGAGGAAATGATGACAGCATGTCARGGAGTGG
GRGGACCCGGCCAYAAAGCAAGAGTTTTGGCTGAAGCAATGAGCCAAATACCAAATTCAA
ATGCTGTAATGATGCAGAGAGGCAATTTTAGAAACCAAAGAAGACCTATTAAGTGTTTCA
ATTGTGGCAAAGARGGGCATCTAGCCAGAAACTGCAAGGCCCCTAGAAAAAGGGGCTGTT
GGAAATGTGGAAAGGAAGGACACCAAATGAAAGATTGTACTGAGAGACAGGCTAATTTTT
TAGGGAARATCTGGCCTTCCCACAAGGGGAGGCCAGGGAATTTTCTTCAGARCAGACCAG
AGCCAACAGCCCCACCAGTAGAGAGCATCAGGCCATCAGCCCCACCAGAAGAGAGYTTCA
GGTTTGGGGAAGAGACAGCGGCTCCCTCTCAGAAACAAGAGCAGCATCCTTTGACTTCCC
TCAGATCACTCTTTGGCAACGACCCCTTGTCACAGTAAAGGTAGGGGGGCAACTAAAGGA
AGCTCTATTAGATACAGGAGCAGATGATACAGTATTAGAAGAAATGAATCTGACAGGTAG
ATGGAAACCAAAAATGATAGGGGGAATTGGAGGTTTTATCAAAGTAAGACAGTATGATCA
GGTACCTGTAGAAATTTGTGGACATAAAGCTATAGGTACAGTATTAATAGGACCCACACC
TGTCAACATAATTGGAAGAAATCTGTTGACTCAAATTGGTTGCACTTTAAATTTTCCCAT
TAGTCCTATAGAGACAATACCAGTAAAACTAAAGCCAGGAATGGATGGCCCAAAAGTTAA
RCAATGGCCATTGACAGAAGAAAAAATAAAAGCCTTAGTAGAAATCTGTACAGAAATGGA
RAAGGAAGGAAAAATTTCAAAAATTGGGCCTGAAAATCCATACAATACTCCAGTATTTGC
CATAAAGAAAAAAGACAGTACTAAGTGGAGAAAATTAGTAGATTTCAGGGAACTTAATAA
AAGAACTCAAGACTTCTGGGAAGTTCAATTAGGAATACCACATCCCGCAGGGTTAAAAAG
GAAAAAATCAGTAACAGTACTAGATGTGGGTGATGCATATTTTTCAGTTCCATTAGATAA
AGATTTCAGGAAGTATACTGCATTCACCATACCTAGCATAAACAATGAGACACCAGGGAT
TAGATATCAGTACAATGTGCTTCCACAAGGATGGAAAGGATCACCAGCAATATTCCAAAG
TAGCATGACAAAAATCTTAGAGCCTTTTAGAAAACAAAATCCAGACATAATCATCTAYCA
ATACATGGATGATTTGTATGTAGGATCTGACTTAGAAATAGAGCAGCATAGAGCAAAAAT
AGAAGAATTGAGACAACATTTGTTGARGTGGGGATTTACCACACCAGACAAAAAACATCA
GAAAGAACCTCCATTTCTKTGGATGGGTTATGAACTCCATCCYGATAAATGGACAGTRCA
ACCTATAGTRTTGCCAGAAAAAGACAGCTGGTCTGTCAATGACATACAGAAATTAGTGGG
AAAATTGAATTGGGCAAGTCAGATYTATTCAGGGATTAAAGTMAAGCAATTATGYAAACT
CCTKAGGGGAGCCAAAGCACTGACAGAAATAATACCACTGACAAAAGAAGCAGAATTAGA
ACTAGCAGAAAACAGRGARATTCTAAAGAACCCAGTSCATGGGGTGTACTATGACCCATC
AAAAGACTTAATAGCAGAAATACAGAAGCAGGGGCAAGGYCARTGGACATACCARATTTA
TCAAGAKCCAYTTAAAAATCTGAAAACAGGAAAATATGCAAAAACRAGGGGTACYCATAC
TAATGATGTAAAACARTTAACAGAGGCAGTGCAAAAAATAGCCAAAGAAAGCATAGTAAT
ATGGGGAAAGACTCCTAAATTTAAAYTACCCATACAAAARGAAACATGGGAAGCATGGTG
GACAGATTATTGGCAAGCYACYTGGATTCCTGARTGGGAGTTTGTCAATACCCCTCCCTT
AGTGAAATTATGGTACCAGTTAGARAAAGAACCCATAGYAGGAGCAGAAACTTTCTATGT
AGATGGGGCAGCTAACAGGGAAACTAAATTAGGAAAAGCAGGWTATGTTACTGACAGAGG
AAGACAAAAGATTGTCTCCCTCACTGACACAACAAATCAGAARACTGAGTTACAAGCAAT
TTATCTAGCTTTGCAGGATTCRGGRTCAGAAGTAAACATAGTAACAGACTCACAATATGC
ATTAGGAATCATTCATGCACAACCAGATACRAGTGAYTCAGAGTTAGTCAGTCAAATAAT
AGAGCAAYTAATAAACAAGGAAAAGATCTACCTAGCATGGGTACCAGCWCACAAGGGAAT
TGGAGGAAATGARCAAGTAGATAAATTAGTCAGTGCWGGRATCAGGAAAGTACTATTTTT
GGATGGAATAGATAAGGCCCAAGAAGAACATGAGARATATCACAGTAATTGGAGAGCAMT
RGCYARTGAWTTTAACCTGCCACCTGTAGTAGCAAARGAAATAGTAGCCTGCTGTGATAA
ATGTCAGCTAAAAGGGGAAGCCATGCATGGACAAGTAGACTGTAGTCCAGGAATATGGCA
ACTAGATTGTACACATTTGGAAGGAAAAATTATCCTGGTAGCAGTCCATGTAGCCAGTGG
ATATATAGAAGCAGAAGTTATTCCAGCAGARACAGGGCAAGAGACAGCATACTTTATCCT
AAAAYTAGCAGGAAGATGGCCAGTGAAAGCAATACATACAGACAATGGCACTAATTTCAC
CAGTACTGCAGTTAAAGCCGCCTGTTGGTGGGCAGGGATCAAGCAGGAATTTGGCATTCC
CTACAATCCCCAAAGTCAAGGAGTAGTGGAATCTATGAATAAAGAATTAAAGAAAATTAT
AGGACAGGTAAGAGACCAAGCAGAACATCTTAAGACAGCAGTACAAATGGCAGTATTCAT
CCACAATTTTAAAAGAAAAGGGGGGATTGGGGGATACAGTGCAGGGGAAAGAATAGTAGA
CATGATAGCAACAGACATACAAACTAAAGCATTACAAAAACACATTACAAAAATTCAAAA
TTTTCGGGTTTATTACAGGGACAGCAGAGAGCCAATTTGGAAAGGACCAGCAAAACTTCT
CTGGAAAGGTGAAGGGGCAGTGGTAATACAAGATAATAGTGATATAAAAGTAGTGCCCAG
AAGAAAGGCAAAAATCATTAGGGATTATGGAAAACAGATGGCAGGTGATGATTGTGTGGC
AAGTGGACAGGATGAGGATTAGAGCATGGAAAAGTTTAGTAAAACACCATATGTATATAT
CAGGRAAAGCTAGGARYTGGGTGTATAARCATCACTATGACAGCCATCATCCAAAAGTAA
GTTCAGAAGTACACATCCCACTAGGA
>Sample_28
CTAGCGGAGGCTAGAAGGAGAGAGATGGGTGCGAGAGCGTCGGTATTAAGCGGGGGAAAA
TTAGATAGATGGGAAAGAATTCGGTTAAGGCCAGGGGGAAAGAAAAAAATATCAGTTAAA
ACATATAGTATGGGCAAGCAGGGAACTAGAACGATTCGCAGTCAATCCCGGCCTGTTAGA
AACATCAGAAGGCTGTAGACAAATACTGGGACAATTACAACCATCCCTTCAGACAGGATC
AGAAGAACTTAAATCATTATATAATGCAGTAGCAGTCCTCTATTGTGTACACCAAGGGAT
AGAGGTAAAAGACACCAAGGAAGCTCTAGACAAAATAGAGGAAGAGCAAAACAAAAGTAA
GAAAAAGGTACAGCAGGCAACAGCTGACACAGGGAACAGCAGCACGGTCAGCCAAAATTA
CCCTATAGTGCAGAACCTACAGGGACAAATGGTACATCAGGCCATATCACCTAGAACTTT
AAATGCATGGGTAAAAGTAATAGAAGAGAAGGCTTTCAGCCCAGAAGTAATACCCATGTT
TGCAGCATTATCAGAAGGAGCCACCCCACAAGATTTAAACACCATGCTAAACACAGTGGG
GGGACACCAAGCAGCAATACACATGTTAAAAGAGACCATCGATGAGGAAGCTGCAGAATG
GGATAGATTGCATCCACCGCAGGCAGGGCCTGTTGCACCAGGTCAGATAAGGGATCCAAG
GGGAAGTGATATAACAGGATCTACTAGTAACCTTCAGGAACAAATAACATGGATGACAAG
TAATCCGCCTATCCCAGTAGGAGAAATCTATAAAAGGTGGATAATTCTGGGATTAAATAA
AATAGTAAGGATGTATAGTCCTATCAGCATTCTGGACATCAGACAAGGACCAAAAGAGCC
CTTTAGAGACTATGTAGACCGGTTCTATAAAACTCTAAGAGCCGAGCAAGCTTCACAAGA
GGTAAAAAATTGGATGACAGAAACCTTGCTGGTCCARAATTCGAACCCAGATTGTAAAAC
TATTTTAAAAGCATTGGGACCAGCAGCTACATTAGAGGAAATGATGACAGCATGTCAGGG
AGTGGGAGGACCCGGCCACAAAGCAAGAGTTTTGGCGGAAGCAATGAGCCAAGTAACAAG
TCCAGCTACCATAATGATGCAGAAAGGCAATTTTAAGAACCAAAGAAGGAGTGTTAAGTG
TTTCAATTGTGGCAAAGAAGGGCACATAGCCAAAAATTGCAGGGCCCCTAGAAAAAAAGG
CTGTTGGAAATGTGGAAAGGAAGGACACCAAATGAAAGATTGTACTGAGAGACAGGCTAA
TTTTTTAGGGAAGATCTGGCCTTCCTACAAGGGAAGGCCAGGGAACTTTCTTCAGARCAG
ACCAGAGCCATCAGCCCCACCAGAAGAGAGCTTCAGGTTTGGGGAGACAACAACTCCCTC
TCAGAAGCAGGAGCATATAGACAAGGAGATGTATCCTTTAGCCTCCCTCAAATCACTCTT
TGGCAACGACCACTCGTCACAATAAAGATAGGGGGGCAATTAAAGGAAGCTTTATTAGAT
ACAGGAGCAGATGATACAGTATTAGAAGAAATGAATTTGCCAGGAAGATGGAAACCAAAA
ATGATAGGGGGAATTGGAGGTTTTATCAAAGTAAGACAGTATGATCAAATAATGGTGGAA
ATTGCTGGACATAAGGCTATAGGTACAGTGTTAATAGGACCTACACCTGTCAACATAATT
GGAAGAAATCTGTTGACTCAGCTTGGTTGCACTTTAAATTTTCCCATTAGTCCTATTGAG
ACTGTACCAGTAAAGTTAAAGCCAGGAATGGATGGCCCAAAAGTTAAACAATGGCCATTG
ACAGAAGAGAAAATAAAAGCACTAATAGAAATTTGTACAGAAATGGAAAAGGAAGGAAAA
ATTTCAAAAATTGGGCCTGAAAATCCATACAATACTCCAGTATTTGCCATAAAGAAAAAA
GACAGTACTAAATGGAGAAAATTAGTAGATTTCAGAGAACTTAATAAGAGAACTCAAGAC
TTCTGGGAAGTTCAATTAGGAATACCACATCCCGCAGGGTTAAAGAAGAAAAAATCAGTA
ACAGTACTGGATGTGGGTGATGCATATTTTTCAGTTCCCTTACATGAAGATTTTAGGAAG
TATACTGCATTTACCATACCTAGCATAAACAATGAGACACCAGGAATTAGATATCAGTAC
AATGTGCTTCCACAGGGATGGAAAGGATCACCAGCAATATTCCAAAGTAGCATGACAAAA
ATCTTAGAACCTTTTAGAAAACAAAATCCAGAAATAGTTATCTATCAATACGTGGATGAC
TTGTATGTAGGATCTGACTTAGAAATAGGGCAACATAGAACAAAAATAGAGGAACTGAGA
CAACATCTGTTGAGGTGGGGACTTACCACACCAGATAAAAAACATCAGAAAGAACCTCCA
TTTCTTTGGATGGGTTATGAACTACATCCTGATAAATGGACAGTACAGCCTATAGAGCTG
CCAGAAAAAGAAAGTTGGACTGTCAATGACATACAGAAGTTAGTGGGAAAACTGAATTGG
GCAAGTCAGATTTATGCTGGGATTAAGGTAAAGCACTTATGTAAACTCCTTAGAGGAACC
AAATCACTAACAGAAGTAGTACCACTAACAGAAGAAGCAGAGCTAGAACTGGCAGAAAAC
AGGGAAATTCTAAAAGAACCAGTGCATGGGGTGTATTATGACCCATCAAAAGACTTAATA
GCAGAAATACAAAAGCAGGGGCAAGGCCAATGGACTTATCAATTTTATCAAGAGCCATTT
AAAACTCTGAAAACAGGGAAATATGCAAGATCAAGGGGTGCCCACACTAATGATGTAAAA
CAATTGACAGAGGCAGTGCAAAAAATAACCACAGAAGGCATAGTAATATGGGGAAAGATT
CCTAAATTTAGACTACCCATACAAAAAGAGACATGGGAAACATGGTGGACAGAATATTGG
CAAGCCACCTGGATTCCTGAGTGGGAATTTGTCAACACCCCTCCCCTAGTGAAGTTATGG
TACCAGTTAGAGACAGAACCTATAATAGGAGCAGAAACTTTCTATGTAGATGGAGCAGCT
AGCAGGGAGACCAGATTAGGAAAAGCAGGATATGTTACTGACCGAGGAAGACAAAAAGTT
ATCTCCCTAACTGACACAACAAATCAGAAAACTGAGTTACAAGCAATTTATCTAGCGTTG
CAAGATTCAGGATCAGAAGTAAACATAGTAACAGACTCACAATATGCATTGGGAATCATT
CAAGCACAACCAGACAAAAGTGAATCAGAATTGGTCAATCAAATAATAGAACAGTTAATA
AGGAAGGAAAAGATCTACCTGACATGGGTACCAGCACACAAAGGAATTGGAGGAAATGAA
CAAGTAGATAAATTAGTCAGTAATGGAATCAGAAGAGTACTATTTCTAGATGGAATAGAT
AAGGCCCAAGAAGAACATGAGAAATATCACAGTAATTGGAGAGCAATGGCTAGTGATTTT
AATCTGCCACCTATAGTAGCAAAAGAAATAGTAGCCAGCTGTGATAAATGTCAGCTAAAA
GGAGAAGCTATGCATGGACAAGTAGACTGTAGTCCAGGAATATGGCAACTAGATTGTACT
CATTTAGAAGGAAAAATTATCCTGGTAGCAGTTCATGTAGCCAGTGGGTATATAGAAGCA
GAAGTTATTCCAGCAGAAACAGGGCAGGAAGCAGCATACTTTCTTTTAAAATTAGCAGGA
AGGTGGCCAGTAAAAACACTACATACAGACAATGGTAGCAATTTCACCAGTGCTGCATTT
AAGGCCGCCTGTTGGTGGGCGGGGATCAAGCAGACATTTAGCATTCCCTACAATCCCCAA
AGTCATGGAGTAGTAGAATCTATGAATAATGAGTTAAAGAAAATTATACAACAGATAAGA
GATCAGGCTGAACATCTTAAAACAGCAGTACAAATGGCAGTATTCATCCACAATTTTAAA
AGAAAAGGGGGGATTGGGGGGTACAGTGCAGGGGAAAGAATAGTGGACATAATAGCAACA
GACATACAAACAAGAGAACTACAAAAACAAATTACAAAAATTCAAAATTTTCGGGTTTAT
TACAGGGACAGCAGAGATCCAGTTTGGAAAGGACCAGCAAAGCTTCTCTGGAAAGGTGAA
GGGGCAGTAGTAATACAAGACAATAGTGACATAAAAGTAGTGCCAAGAAGAAAAGCAAAG
ATCATTAGGGATTATGGAAAACAGATGGCAGGTGATGATTGTGTGGCAAGTAGACAGGAT
GAGGATTAAAGCATGGAAAAGCTTAGTAAAACACCATATGTATATTTCAAAGAAAGCTAG
GAAATGGTTYTATAGACATCACTATGAAAGCACTCATCCAAAAATAAGTTCAGAAGTACA
CATCCCACTAGGA
>Sample_29
TCGGTTAGGCCAGGGGGAAGAAAAAATATARAYTAAAACATMTAGTATGGGCAAGCAGGG
AGCTAGAACGATTCGCAGTYAAYCCTGGCCTGTTAGAAACATCAGRAGGCTGTAGACAAA
TACTGGGACAGCTACAMCCGTCCCTTCAGACAGGATCAGAAGAACTTAAATCAYTRTRTA
ATACARTAGCAGTCCTCTATTGTGTRCATCAAAGGATAGATGTRAAAGACACCAAGGAAG
CTTTAGAGAAGATAGAGGAAGAGCAAAACAAAAGTAARGARAAAGCACAGCRAGCARMGG
CTGGCRCAGGAAACAGCAGTCAGGTCAGCCAGAATTTCCCCATAGTGCARAACMTKCAGG
GGCAAATGGTACATCAGGCCATATCACCTAGAACTTTAAATGCATGGGTAAAAGTRGTAG
AAGAAAAGGCTTTYAGCCCAGAAGTAATACCCATGTTTGCAGCATTRTCAGAAGGAGCCA
CCCCACAAGATTTAAAYACTATGCTAAACACAGTGGGGGGACATCAAGCAGCCATGCAAA
TGTTAAAAGAGACCATCAATGAGGAGGCTGCAGAATGGGATAGAGTGCATCCAGTGCATG
CAGGGCCTATTGCACCAGGCCARATGAGAGAACCAAGGGGAAGTGACATAGCAGGAACYA
CTAGTACCCTTCAGGAACAAATAGSATGGATGACAMATAATCCACCTATCCCAGTAGGAG
ARATCTATAAAAAATGGATAATCATGGGKYTAAATAAGATAGTAAGGATGTATAGCCCTA
CYAGCATTCTRGACATAAGACAAGGACCAAARGAACCCTTTAGAGACTATGTAGACCGGT
TCTATAAAACYCTAAGAGCCGAGCAAGCTTCACAGGAGGTAAAAARTTGGATGACAGAAA
CCTTGTTGGTCCAAAATGCAAACCCAGATTGTAAGACCATTYTAAAAGCATTRGGRCCAG
CAGCTACACTAGAAGAAATGATGACAGCATGTCARGGAGTGGGAGGGCCTGGCCACAAAG
CAAGAGTYTTGGCTGAAGCAATGAGCCAAGTAACAAATCCMAATACCATAATGATGCAGA
GAGGCAATGTCAGRAGAAAAGTTGTTAAGTGCTTTAATTGTGGCAAAGAGGGACACATAG
CCAAAAATTGCAGGGCYCCTAGRAAAAAGGGCTGTTGGAAATGTGGAAAGGAAGGACAYC
AAATGAAAGATTGTACTGAAAGACAAGCTAATTTTTTAGGGAARATTTGGCCTTCCYACA
AGGGAAGGCCAGGGAATTTTCTTCAGAGCAGACCAGAGAGCAGACCAGAGCCAACAGCCC
CACCGGMAGAGAGCTTCAGGTTTGGGGAAGAGACAGCAMCTCCCTCTCAGAAGCARGAGA
CARTAGACAAGGARCTRTATCCTTTARCTTCCCTCAGATCACTCTTTGGCAACGACCCCT
CGTCACAATAAAGATAGGGGGGCAAGTAAGGGAAGCTCTATTAGATACAGGAGCAGATGA
TACAGTATTAGAAGAAATGAATTTGCCAGGRAGATGGARGCCAAAAATGATAGGGGGAAT
TGGAGGTTTTATCAAAGTAAGACARTATGATCAGATACCTGTAGAAATTTGTGGACATAA
AGCTATAGGTACAGTATTAATAGGACCTACACCTGTCAACATAATTGGAAGAAATCTGTT
GACTCAGCTTGGTTGYACTTTAAATTTTCCCATTAGTCCTATTGAAACTGTACCAGTAAA
ATTAAAGCCAGGAATGGATGGCCCAAAAGTTAAACAATGGCCWTTGACAGAAGAAAAAAT
AAAAGCATTAGTAGAAATTTGTACAGAAATGGAAAAGGAAGGRAAAATTTCAAARATTGG
GCCTGAAAATCCATACAATACTCCAGTATTTGCYATAAAGAAAAAAGACAGYACTAAATG
GAGAAAAYTAGTAGATTTCAGAGAACTTAATAARAGAACTCAAGAYTTCTGGGAAGTTCA
ATTAGGAATACCACATCCCGCAGGGTTAAAGAAGAAAAAATCAGTAACAGTAYTGGATGT
GGGTGATGCATATTTYTCAGTTCCCTTAGATAAAGACTTYAGRAAGTATACTGCATTYAC
CATACCTAGTRTAAACAATGAGACACCAGGRATTAGATATCAGTACAATGTGCTTCCACA
GGGATGGAAAGGATCACCAGCAATATTYCAGAGTAGCATGACAAAAATTTTAGAGCCTTT
TAGGAAACAAAATCCAGACATAGTTATCTATCAATACATGGATGATTTGTATGTAGGATC
TGACTTAGAAATAGRGCAGCATAGAAYAAAAATAGAGGAACTGAGACAGCATYTGTTGGG
GTGGGGATTAACCACACCAGACAAAAAACATCAGAAAGAACCTCCATTCCTTTGGATGGG
GTATGAACTTCATCCTGATAAATGGACAGTACAGCCTATAGTGCTGCCAGAAAARGACAG
CTGGACTGTCAATGACATACAGAAGTTAGTGGGAAAATTAAATTGGGCAAGTCAGATTTA
CGCAGGRATTAAAGTAAGACACCTGTGTAAACTCCTTAGGGGAACCAAAGCACTAACAGA
AGTAGTACCACTAACAGAAGAAGCAGAGCTAGAACTGGCAGAAAACAGGGAGATTCTAAR
AGAACCAGTACATGGGGTGTATTATGACCCATCAAARGACTTAATAGCAGAARTACAGAA
RCAGGGGTAYGGSCAATGGACATATCAAATTTATCAAGAGCCATTTAARAATCTGAAAAC
AGGAAAATATGCAARAATGAGAGGTGCCCACACTAATGATGTRAARCAATTAACAGAGGC
AGTGCAAAAAATAGCCACAGAAAGCATAGTRATATGGGGAAARACYCCTAAGTTTAGACT
GCCCATACARAARGAAGCATGGGAAGGRTGGTGGACAGASTATTGGCAAGCTACCTGGAT
TCCTGAGTGGGAGTTTGTCAATACCCCTCCCTTAGTGAAATTATGGTACCAGTTAGAGAA
RGAACCCATAGYAGGAGCAGAAACTTTCTATGTAGATGGGGCAGCTAACAGGGAGACTAA
GTTAGGAAAAGCAGGATATGTYACTAACAAAGGAAGACAAAAAGTTATCTCCCTRACTGA
TACAACAAATCAGAAGACTGAGTTACAAGCAATTCATCTAGCTTTGCAGGATTCAGGATT
AGAAGTAAACATAGTAACAGACTCACAATATGCATTAGGAATYATTCARGCACARCCAGA
TAAAAGTGARTCAGAATTAGTCAATCAAATAATAGAGCAGTTAATAAAAAAGGAAAAGGT
CTACCTGGCATGGGTACCAGCACACAAAGGAATTGGAGGAAATGAACAAGTAGAYAAATT
AGTTAGTGMTGGAATYAGRARAGTACTATTTTTRGATGGRATAGATAAGGCCCAAGAAGA
ACATGAGAAATATCACAGCAATTGGARAGCAATGGCTAGTGATTTTAACCTGCCMCCTGT
AGTAGCAAAAGAAATAGTAGCCAGCTGTGATAAGTGTCAGCTAAAAGGAGAGGCCATGCA
TGGACAAGTAGACTGYAGCCCAGGAATATGGCAAYTAGATTGTACACATTTAGAAGGAAA
AGTTATCCTGGTAGCAGTCCATGTAGCCAGTGGATATATAGAAGCAGAAGTTATTCCAGC
AGARACAGGGCAGGAAACAGCTTACTTTATCTTAAAATTAGCAGGAAGATGGCCAGTAAA
AACAATACATACAGACAATGGCACCAATTTCACYAGTRCTACAGTTAAGGCTGCCTGTTG
GTGGGCAGGGRTCAAGCAGGAATTTGGCATTCCCTACAATCCCCAAAGTCAAGGAGTAGT
AGAATCTATGAATAAAGAATTAAAGAAAATTATAGGGCAGGTRAGAGATCAGGCTGAACA
CCTTAAGACAGCAGTRCAAATGGCAGTACTCATTCACAATTTTAAAAGAARAGGGGGGAT
TGGGGRGTACAGTGCAGGGGAAAGAATAGTAGACATAATAGCATCAGACATACAAACTAA
AGAAYTACAGAAACAAATTACAMAAMTTCAAAATTTTCGGGTTTATTACAGGGACAGCAG
AGATCCACTTTGGAAAGGACCAGCAAAGCTTCTCTGGAAAGGTGAAGGGGCAGTAGTAAT
ACAAGATAATAGTGACATAAAAGTAGTGCCAAGAAGAAAAGCAAAGATTATYAGGGAYTA
TGGAAAACAGATGGCAGGTGATGATTGTGTGGCAAGTAGACAGRATGAGGATTAGAACAT
GGAAAAGTTTAGTAAAACACCATATGTATRTTTCAGGGAAAGCTAGGAAATGGTYTTATA
GACATCACTATGARAGCACTMATCCAAGAATAAGTTCAGAAGTACACATCCCACTAGGA
>Sample_30
GAGAGAGATGGGTGCGAGAGCGTCAGTATTGAGCGGGGGAGAATTTGGATAGGTGGGAGA
AAATTCGGTTAAGGCCAGGGGGAAAGAAACAGTACAAATTAAAACATATAGTATGGGCAA
GCAGGGAACTAGAAAGATTCGCAGTTAACCCTAGCCTGTTAGAAACATCAGAAGGCTGTA
GAAGAATACTAGAACAACTACAACCATCCCTTCAGACAGGATCAGAAGAGCTGAAATCAT
TATATAATACAATAGCAACCCTTTGGTGCGTGCATCAGAGGATACAAGTACAAGACACCA
AGGAAGCTTTAGATAAGCTAGAGGAAGAGCAAAACAAAAGTAAGAAAAAGGCACAGCAAG
CAGCAGCTGACACAGGAAATAGCCGCCAGGTCAGCGTCAGCCAAAATTACCCTATAGTGC
AGAACATACAGGGACAAATGGTACATCAGGCTATATCACCTAGAACTTTAAATGCATGGG
TAAAAGTAGTAGAAGAGAAGGCTTTCAGCCCAGAAGTGATACCCATGTTTTCAGCATTAT
CAGAAGGAGCCACCCCACAAGATTTRAATACCATGCTAAACACAGTGGGGGGACATCAGG
CAGCTATGCAGATGTTAAAAGAGACCATCAATGAGGAAGCTGCAGAATGGGATAGATTGC
ATCCAGTGCATGCAGGGCCTATTGCACCAGGCCAGATGAGAGAACCAAGGGGAAGTGACA
TAGCAGGAACTACTAGTACCCTTCAGGAACAAATAGCATGGATGACAAATAACCCACCTA
TCCCAGTGGGAGAAATTTATAAAAGATGGATAATTCTGGGGTTAAATAAAATAGTAAGAA
TGTATAGTCCTAGCAGCATTCTGGACATAAGACAAGGACCAAAGGAACCCTTTAGAGATT
ATGTAGATCGGTTCTATAAAACCCTAAGAGCCGAGCAAGCTTCACAGGAAGTGAAAAATT
GGATGACAGAAACCTTGTTGGTCCAAAATTCGAACCCAGATTGTAAGACCATTTTAAAAG
CATTGGGACCAGGGGCTACATTAGAAGAAATGATGACAGCATGTCAGGGAGTGGGAGGCC
CCGGCCATAAAGCAAGAATTTTAGCTGAAGCAATGAGCCAAGTAACAAACTCAGCTACCA
TAATGATGCAGAAGGGCAATTTTAGGAACCAAAGAAAGACAGTTAAGTGTTTCAATTGTG
GCAAAGAAGGGCACATAGCCAGAAATTGCAGAGCTCCTAGGAAAAAGGGCTGTTGGAART
GTGGACAGGAAGGACACCAAATGAAAGATTGTACTGAGAGACAGGCTAATTTTTTAGGGA
AGATCTGGCCTTCCCACAAGGGGAGGCCAGGGAATTTTCTTCAGAGCAGGCCAGAGCCAA
CAGCCCCACCAGCCCCACCAGAAGAGAGCTTCAGGTTTGGGGAGGAGACAACAACTCCCT
CTCAGAAGCAAGAGACGATAGACAAGGAGAAATATCCACTAACTGCCCTCAGATCACTCT
TTGGCAACGACCCCTCGTCACAGTAAAGGTAGGGGGGCAACTAAAGGAAGCTCTATTAGA
TACAGGAGCAGATGATACAGTATTAGAAGAAATGAATTTGCCAGGAAGATGGAAACCAAA
AATGATAGGGGGAATTGGAGGTTTTATCAAAGTTAGACAGTATGATCAGATAGCCATAGA
AATTTGTGGACATAAAGCTGTAGGTACAGTATTAATAGGACCTACACCTGTCAACATAAT
TGGAAGAAATCTGTTGACTCAGATTGGTTGCACTTTAAATTTTCCCATTAGTCCTATTGA
AACTGTACCAGTAAAATTGAAGCCAGGAATGGATGGCCCAAAAGTTAAACAATGGCCACT
GACAGAAGAAAAAATAAAAGCAYTAGTAGAAATTTGTACAGAAATGGAAAAGGAAGGGAA
AATTTCAAAAATTGGGCCTGAAAATCCATACAATACTCCAGTATTTGCCATAAAGAAAAA
GGACAGTACTAAATGGAGAAAATTAGTAGATTTCAGAGAACTTAATAAAAGAACTCAAGA
TTTCTGGGAGGTTCAATTAGGGATACCACATCCCGCAGGGTTAAAAAAGAAAAAATCAAT
AACAGTACTGGATGTGGGTGATGCATATTTTTCAGTTCCCYTAGATAAAGAATTCAGGAA
ATATACTGCATTTACCATACCCAGTACAAACAATGAGACACCAGGGATTAGATATCAGTA
CAATGTGCTTCCACAGGGATGGAAAGGATCACCAGCAATATTCCAATGTAGCATGACAAA
AATCTTAGAACCTTTTAGAAAGCAAAATCCAGAAATAGTTATCTACCAATACATGGATGA
CTTGTATGTAGGATCTGATTTAGAATTAGGGCAGCATAGAACAAAAATAGAGGAACTGAG
ACAACATCTGTTGAGGTGGGGATTTACCACACCAGACAAAAAACATCAGAAAGAACCTCC
ATTTCTTTGGATGGGTTATGAACTACATCCTGATAAATGGACAGTGCAGCCTATAGTGCT
GCCAGAAAAGGACAGCTGGACTGTCAATGACATACAGAAGTTAGTGGGAAAATTAAATTG
GGCAAGTCAGATTTACCCAGGGATTAAAGTAAGACAATTATGTAAACTCCTTAGGGGAAC
CAAAGCACTAACAGAAGTAATACCACTAACAGAAGAGGCAGAGCTAGAACTGGCAGAAAA
CAGGGAGATTCTAAAAGAACCAGTACATGGGGTGTACTATGACCCATCAAAAGACTTAAT
AGCAGAAATACAGAAGCAGGGACAAGGTCAATGGACATATCAAATTTATCAAGAGCCATT
TAGAAATCTGAAAACAGGAAAATATGCAAGAATGAGGGGTGCCCACACTAATGATGTAAA
ACAGTTAACAGAGGCAGTGCAAAAAATAGCTACAGAAAGCATAGTGATATGGGGAAAGAC
TCCTAAGTTTAAACTGCCCATACAAAAAGAAACATGGGAAGCATGGTGGACAGAGTATTG
GCAAGCCACCTGGATTCCTGAGTGGGAGTTTGTCAATACCCCTCCCTTAGTGAAACTATG
GTACCAGTTAGAGAAAGAACCCATAGCAGGAGCAGAAACTTTCTATGTAGATGGGGCAGC
TAAYAGGGAAACTAAATTAGGAAAAGCAGGATATGTTACTAACAGAGGAAGACAAAAAGT
TGTCTCCCTAGCTGACACAACAAATCAGAAAACTGAGTTACAAGCAATCAATCTAGCTTT
GCAGGATTCAGGATTAGAAGTAAACATAGTAACAGACTCACAATATGCCTTAGGAATCAT
TCAAGCACAACCAGATAGAAGTGAATCAGAATTAGTCAACCAAATAATAGAGCAGTTAAT
AAACAAAGAAAAGGTCTACCTAGCATGGGTACCAGCACATAAAGGAATTGGAGGAAATGA
ACAAGTAGATAAATTAGTCAGTGCTGGAATCAGAAAAGTACTATTCTTAGATGGAATAGA
TAAGGCCCAAGAAGAGCATGAGAGATATCACAGTAATTGGAGAGCAATGGCTGGTGAGTT
TAACCTGCCACCTGTGGTAGCAAAAGAAATAGTAGCCTGCTGTGATAAATGTCAGGTAAA
AGGAGAAGCCATGCATGGACAAGTAGATTGTAGTCCAGGAATATGGCAACTAGATTGTAC
ACATCTAGAAGGAAAAATTATCCTGGTAGCAGTTCATGTAGCCAGTGGATATATAGAAGC
AGAAGTTATTCCCGCAGAGACAGGACAGGAAACAGCATACTTTATCTTAAAATTAGCAGG
AAGATGGCCAGTAAAAACAATACATACAGACAATGGCAGCAATTTCACCAGTGCYACGGT
TAAGGCCGCCTGTTGGTGGGCAGGGATCAARCAGGAATTTGGCATTCCCTACAATCCCCA
AAGTCAAGGAGTAGTAGAATCTATGAATAAAGAATTAAAGAAGATTATAGGACARGTAAG
AGATCAGGCTGAACATCTTAAGACAGCAGTACAAATGGCAGTATTCATTCACAATTTTAA
AAGAAAAGGGGGGATTGGGGGGTACAGTGCAGGGGAAAGAATAGTAGACATAATAGCATC
AGACATACAAACTAAAGAACTACAAAAACAAATTACAAAAATTCAAAATTTTCGGGTTTA
TTACAGGGACAGCAGAGATCCACTTTGGAAAGGACCAGCAAAACTTCTTTGGAAAGGTGA
AGGGGCAGTAGTAATACAAGATAACAGTGACATAAAAGTAGTGCCAAGAAGAAAAGCAAA
GATCATTAGGGATTATGGAAAACAGATGGCAGGTGATGATTGTGTGGCAAGTAGACAGGA
TGAGGATTAGAGCATGGAAAAGTYTAGTAAAACACCATATGTATAGTTCAAAGAAAGCTA
GAGGATGGTTTTATAGACATCACTATGAGAGCCCTCATCCAAAAATAAGTTCAGAAGTAC
ACATCCCACTAGGA
